# Supplementary material for: Differential variability and correlation of gene expression identifies key genes involved in neuronal differentiation
Source: BMC Syst Biol. 2015 Nov 19;9:82. doi: 10.1186/s12918-015-0231-6 (PMC4653947; doi:10.1186/s12918-015-0231-6)
Supplement: Additional file 1: Table S1. — 315 differentially variable genes from mouse ES cells. (XLSX 77 kb) [file 12918_2015_231_MOESM1_ESM.xlsx]

## Sheet: result_vartest
probe	symbol	geneid	module	pval_vs_3day	pval_vs_4day	pval_vs_5day	pval_vs_6day	pval_vs_7day	qval_vs_3day	qval_vs_4day	qval_vs_5day	qval_vs_6day	qval_vs_7day
1415785_a_at	Cct8	12469	skyblue	0.680069	0.000281637	0.24314	0.365636	0.0045878	0.71389	0.0332102	0.489448	0.568236	0.153186
1415807_s_at	Srsf2	20382	skyblue	0.69455	1.90934e-05	0.658943	0.569157	0.193698	0.717935	0.00845776	0.665574	0.660092	0.483846
1415998_at	Vdac1	22333	skyblue	0.916374	9.91254e-06	0.00663038	0.317717	0.0619417	0.76585	0.00777725	0.12865	0.539072	0.34598
1416006_at	Mdk	17242	blue2	0.00723595	1.56618e-05	0.00039823	0.00980755	0.00238307	0.171093	0.00840507	0.0437935	0.123152	0.120191
1416034_at	Cd24a	12484	black	0.669113	0.000543414	0.851708	0.77036	0.0972589	0.710427	0.0421287	0.716482	0.723455	0.391285
1416036_at	Fkbp1a	14225	skyblue	0.604144	2.26085e-05	0.102543	0.646407	0.00438251	0.690761	0.00964392	0.368543	0.68787	0.152659
1416071_at	Ddx18	66942	skyblue	0.980601	0.000114592	0.114901	0.699626	0.0639206	0.777859	0.0225603	0.382841	0.703616	0.349603
1416102_at	Ywhaz	22631	skyblue	0.727887	0.000470376	0.362662	0.817429	0.080293	0.724485	0.0395431	0.556853	0.733756	0.372639
1416122_at	Ccnd2	12444	floralwhite	0.403757	0.00440579	0.0166717	0.325607	7.06226e-05	0.621657	0.102235	0.191115	0.544017	0.035309
1416158_at	Nr2f2	11819	sienna4	0.722143	0.000229883	0.128541	0.16941	0.0117953	0.723005	0.0301159	0.396764	0.424132	0.205667
1416159_at	Nr2f2	11819	floralwhite	0.343052	0.000366058	0.252084	0.406455	4.17683e-06	0.590482	0.0354893	0.495682	0.588627	0.00829794
1416162_at	Rad21	19357	skyblue	0.852456	0.000274693	0.47471	0.419584	0.136775	0.753231	0.0327843	0.60325	0.594904	0.435682
1416168_at	Serpinf1	20317	floralwhite	0.443477	0.000439555	0.00481061	0.468271	0.0186471	0.637451	0.0380634	0.113705	0.618871	0.24098
1416244_a_at	Cnbp	12785	skyblue	0.221894	0.000167458	0.702764	0.987731	0.0126051	0.521994	0.026957	0.678489	0.767183	0.211606
1416256_a_at	Tubb5	22154	skyblue	0.723883	7.49113e-05	0.00534736	0.180568	0.0114727	0.723651	0.0186208	0.118464	0.434615	0.203591
1416332_at	Cirbp	12696	skyblue	0.829375	5.29111e-05	0.151334	0.545185	0.0120857	0.748441	0.0154275	0.418672	0.650801	0.207583
1416450_at	Taf8	63856	navajowhite	0.202224	0.000554292	0.0820928	0.446758	0.0363188	0.504224	0.0422452	0.339102	0.608632	0.297409
1416569_at	Actl6a	56456	skyblue	0.557771	0.00055984	0.136441	0.930278	0.0320063	0.676223	0.0422842	0.404458	0.756852	0.287409
1416573_at	Pofut2	80294	skyblue	0.782599	0.000499677	0.0431024	0.988543	0.155034	0.738247	0.0407282	0.272325	0.767427	0.454507
1416658_at	Frzb	20378	mediumpurple2	0.522973	0.000200535	0.0461662	0.722494	0.000618186	0.663159	0.0288624	0.278324	0.710372	0.0683527
1416846_a_at	Pdzrn3	55983	floralwhite	0.0337036	0.000123692	0.0445772	0.0917575	0.000334765	0.281914	0.0235468	0.274682	0.334689	0.0545509
1416855_at	Gas1	14451	floralwhite	0.715481	7.33622e-05	0.00626648	0.0393166	0.000640582	0.722033	0.0186208	0.125628	0.229649	0.0693044
1416906_at	Anapc5	59008	skyblue	0.564109	4.32576e-05	0.278988	0.84222	0.507291	0.677974	0.0141011	0.512847	0.737899	0.641397
1416998_at	Rrs1	59014	blue2	0.233526	0.000317583	0.208088	0.509452	0.171124	0.529593	0.0346063	0.464374	0.636386	0.468003
1417033_at	Ube2g2	22213	skyblue	0.225371	0.000193404	0.323952	0.608382	0.0939828	0.52419	0.0288624	0.538415	0.67476	0.388556
1417129_a_at	Meis2	17536	floralwhite	0.00817866	5.82843e-06	0.00200384	0.00128714	8.39389e-06	0.178494	0.00610246	0.0811443	0.0430556	0.00957291
1417258_at	Cct5	12465	skyblue	0.794198	7.0335e-05	0.0351368	0.4794	0.00361805	0.740816	0.0183981	0.252161	0.623076	0.142482
1417269_at	Cdk9	107951	skyblue	0.585397	1.63776e-05	0.217211	0.677782	0.00254054	0.684406	0.00840507	0.470236	0.697159	0.123859
1417350_at	Bloc1s6	18457	skyblue	0.340289	0.000457893	0.348668	0.499862	0.11003	0.588751	0.0389198	0.550562	0.632745	0.407165
1417462_at	Cap1	12331	skyblue	0.886631	2.57788e-05	0.0952638	0.974519	0.0759238	0.760466	0.0104175	0.358101	0.764987	0.365851
1417502_at	Tspan7	21912	skyblue	0.433762	0.000131399	0.695491	0.131749	0.00429427	0.63348	0.02437	0.676223	0.386013	0.151763
1417625_s_at	Ackr3	12778	navajowhite	0.353787	0.033895	0.508277	0.0182787	0.000120689	0.596301	0.238688	0.617365	0.164418	0.0455027
1417716_at	Got2	14719	skyblue	0.770108	3.64241e-05	0.311889	0.907222	0.164964	0.734589	0.0135323	0.532105	0.752347	0.462696
1417949_at	Ilf2	67781	skyblue	0.194327	0.000205696	0.903796	0.503911	0.675162	0.498114	0.0292321	0.728131	0.634261	0.693954
1418071_s_at	Cdyl	12593	navajowhite	0.314794	0.000328522	0.0826543	0.293876	0.0213681	0.575281	0.0348723	0.340044	0.523838	0.251591
1418157_at	Nr2f1	13865	black	0.784692	0.000760967	0.00375552	0.22284	0.00375566	0.738643	0.0485551	0.104318	0.470631	0.144439
1418169_at	Zcchc14	142682	skyblue	0.903191	0.000160645	0.999398	0.664638	0.0929264	0.763713	0.0264311	0.746902	0.693237	0.387751
1418415_at	Hoxb5	15413	floralwhite	0.526174	0.000378843	0.0187032	0.00895156	0.00480179	0.66438	0.0356114	0.200375	0.1179	0.153345
1418517_at	Irx3	16373	floralwhite	0.0835952	9.22727e-07	0.008078	0.335016	9.10926e-07	0.382713	0.00346133	0.139831	0.550383	0.00572875
1418622_at	Rab2a	59021	skyblue	0.668681	0.000376702	0.401778	0.788993	0.047682	0.710225	0.0356114	0.573447	0.727938	0.322872
1418824_at	Arf6	11845	skyblue	0.90329	0.00033506	0.355619	0.92724	0.0328747	0.763713	0.0349226	0.553219	0.756206	0.289671
1418896_a_at	Rpn2	20014	skyblue	0.508158	1.93695e-06	0.058168	0.45674	0.357453	0.65938	0.00371804	0.302068	0.613307	0.581456
1418972_at	Bcl10	12042	skyblue	0.990645	1.7864e-05	0.0896879	0.840364	0.00837615	0.779643	0.00840507	0.350848	0.737587	0.178804
1419157_at	Sox4	20677	skyblue	0.599381	5.472e-06	0.662935	0.867077	0.269365	0.689776	0.0060021	0.667066	0.744363	0.532949
1419205_x_at	Gpatch4	66614	black	0.699632	0.000544263	0.859403	0.692107	0.856387	0.719101	0.0421287	0.718563	0.701231	0.737627
1419294_at	1700011H14Rik	67082	floralwhite	0.0187256	0.000675495	0.102144	0.154961	0.0150999	0.234554	0.0471503	0.367992	0.410377	0.227722
1419430_at	Cyp26a1	13082	floralwhite	0.782069	1.18426e-05	0.000184796	0.543743	0.0233248	0.738074	0.00777725	0.0314068	0.650348	0.258948
1419451_at	Fzr1	56371	skyblue	0.978202	0.000601778	0.115154	0.839125	0.325952	0.777563	0.0437274	0.38289	0.737369	0.563546
1419543_a_at	Tra2b	20462	skyblue	0.412328	0.000339779	0.339996	0.90475	0.217835	0.623594	0.0350473	0.546169	0.751735	0.502183
1419689_at	Gpc6	23888	thistle3	0.675187	0.000484985	0.185061	0.135581	0.00185739	0.712425	0.0397556	0.446223	0.388902	0.110096
1419735_at	Csn3	12994	floralwhite	0.000325618	0.000142043	0.000249901	0.565405	0.00995384	0.0675404	0.0250517	0.0368833	0.658514	0.192954
1419915_at	Nus1	52014	black	0.732759	0.479485	0.000427591	0.386648	0.336362	0.725544	0.623972	0.0452479	0.579158	0.568936
1420226_x_at	Hoxa4	15401	plum	0.404573	0.199198	0.000234979	0.684574	0.0267826	0.621812	0.468031	0.035781	0.699582	0.268627
1420411_a_at	Pi4k2b	67073	skyblue	0.975768	9.725e-05	0.195277	0.919607	0.0254289	0.777206	0.0205513	0.455294	0.754688	0.264757
1420478_at	Nap1l1	53605	black	0.46736	0.000791568	0.530929	0.658679	0.327217	0.645031	0.0496819	0.625832	0.690854	0.563651
1420565_at	Hoxa1	15394	floralwhite	0.00272767	4.44738e-05	1.35584e-05	0.951769	0.00509648	0.128266	0.0141011	0.0104886	0.760874	0.155942
1420612_s_at	Ptp4a2	19244	skyblue	0.514039	0.000516901	0.981773	0.990458	0.0742286	0.660687	0.0413419	0.74457	0.767717	0.364254
1420620_a_at	Rnf13	24017	skyblue	0.355069	0.000340454	0.219009	0.907762	0.388059	0.597138	0.0350473	0.471487	0.752459	0.59437
1420814_at	Gdi2	14569	skyblue	0.733847	1.9614e-05	0.0849617	0.435212	0.00271165	0.725769	0.00852443	0.343568	0.602638	0.127014
1420828_s_at	Ywhaq	22630	skyblue	0.672978	0.000189838	0.213576	0.844812	0.00315914	0.711372	0.0288624	0.467491	0.738617	0.135302
1420856_a_at	Lancl2	71835	skyblue	0.577293	0.000590408	0.0896818	0.833328	0.0439443	0.682003	0.0433111	0.350848	0.736963	0.314966
1420867_at	Tmed2	56334	skyblue	0.182725	2.96613e-06	0.271708	0.998965	0.0474903	0.488285	0.00446121	0.507999	0.769679	0.322872
1420868_s_at	Tmed2	56334	skyblue	0.906658	0.000117358	0.424985	0.524462	0.0278171	0.764331	0.022909	0.583061	0.642879	0.271958
1420889_at	Hccs	15159	skyblue	0.512341	9.63176e-06	0.192819	0.638872	0.0718184	0.660352	0.00777725	0.453158	0.685985	0.361599
1420898_at	Snap23	20619	navajowhite	0.291055	0.000745556	0.625759	0.682248	0.0581152	0.564005	0.0482813	0.655201	0.698781	0.339316
1420899_at	Rab18	19330	skyblue	0.542863	1.75203e-06	0.243922	0.923106	0.0237875	0.671014	0.00371804	0.490026	0.755681	0.260736
1420920_a_at	Arf1	11840	skyblue	0.792602	1.63799e-05	0.0689399	0.374043	0.0100798	0.740526	0.00840507	0.31961	0.572567	0.193507
1421102_a_at	Vamp3	22319	skyblue	0.902246	5.03877e-05	0.616212	0.491028	0.430535	0.76353	0.0148801	0.652293	0.62893	0.611271
1421116_a_at	Rtn4	68585	skyblue	0.931999	4.2355e-06	0.161378	0.948269	0.00886355	0.768936	0.00531122	0.425646	0.759987	0.182336
1421491_a_at	Vmp1	75909	skyblue	0.787236	0.000324816	0.0908058	0.717202	0.0461526	0.738998	0.0347996	0.352201	0.709022	0.320319
1421495_a_at	1700052N19Rik	73419	skyblue	0.275031	8.25641e-05	0.120778	0.654763	0.0316062	0.55428	0.0191757	0.389459	0.689924	0.285986
1421816_at	Gsr	14782	skyblue	0.594929	0.000241149	0.313473	0.504644	0.105565	0.68758	0.0308595	0.53316	0.634341	0.402687
1421842_a_at	Scamp4	56214	skyblue	0.678154	1.20124e-05	0.348218	0.872579	0.131494	0.713182	0.00777725	0.550454	0.745608	0.429142
1422135_at	Zfp146	26465	skyblue	0.732923	0.000200154	0.259864	0.664058	0.00609085	0.725589	0.0288624	0.500624	0.693032	0.163879
1422198_a_at	Shmt1	20425	skyblue	0.728217	0.00031549	0.0789781	0.815473	0.0496001	0.724485	0.0346063	0.334628	0.733097	0.324693
1422399_a_at	Rab23	19335	skyblue	0.55947	0.000346096	0.173941	0.340211	0.0606544	0.676956	0.0351194	0.43712	0.553551	0.34418
1422468_at	Ppt1	19063	skyblue	0.688574	0.000700217	0.1297	0.93954	0.0274235	0.716303	0.0474435	0.398109	0.758422	0.271055
1422512_a_at	Ogfr	72075	skyblue	0.958361	4.61156e-06	0.580895	0.463283	0.225565	0.773975	0.00531122	0.641689	0.616089	0.506608
1422576_at	Atxn10	54138	skyblue	0.827885	0.0037859	3.1881e-05	0.681365	0.0309065	0.748109	0.0961475	0.0143043	0.698463	0.283122
1422789_at	Aldh1a2	19378	salmon4	0.399239	0.000694702	0.497869	0.490303	0.107779	0.618791	0.0474053	0.612512	0.628767	0.405016
1422818_at	Nedd9	18003	floralwhite	0.166022	6.58989e-06	0.174013	0.810029	0.0134037	0.475268	0.00659974	0.437124	0.731936	0.217702
1422831_at	NA	NA	floralwhite	0.11882	0.0052253	0.0431299	0.521436	7.27661e-05	0.429796	0.110932	0.272325	0.641891	0.0356067
1422870_at	Hoxc4	15423	floralwhite	0.249228	1.72159e-05	0.0114897	0.0493412	0.00728129	0.539941	0.00840507	0.163969	0.252919	0.173533
1422879_at	Sypl	19027	skyblue	0.502158	0.000173974	0.335066	0.829945	0.109413	0.657122	0.0274641	0.544013	0.736037	0.406851
1422880_at	Sypl	19027	skyblue	0.6547	4.70628e-05	0.886948	0.747424	0.0924722	0.706536	0.014264	0.724134	0.717421	0.387381
1422959_s_at	Rnf114	81018	skyblue	0.529316	1.24926e-05	0.322339	0.743715	0.123703	0.665267	0.00777725	0.538005	0.716777	0.420928
1423032_at	Rpl39	67248	mediumpurple3	0.320271	0.12169	0.036087	0.380632	0.000202301	0.578657	0.391959	0.255164	0.576315	0.048975
1423041_a_at	Bzw1	66882	skyblue	0.876233	0.000625182	0.410283	0.898132	0.0347477	0.759217	0.0452851	0.57707	0.750791	0.294888
1423058_at	Capza2	12343	skyblue	0.858492	0.000226811	0.0925891	0.398781	0.00415368	0.754183	0.0301159	0.354581	0.585219	0.149263
1423078_a_at	Sc4mol	66234	skyblue	0.243079	0.000521075	0.118624	0.546624	0.225925	0.535823	0.0414283	0.387096	0.651168	0.506817
1423126_at	Atp1b3	11933	skyblue	0.851766	0.000435728	0.0296343	0.695452	0.106532	0.753211	0.0379706	0.238699	0.702492	0.403512
1423199_at	Brd3	67382	skyblue	0.876622	0.000360395	0.523135	0.404825	0.214575	0.759217	0.0354593	0.623068	0.588124	0.50004
1423217_a_at	Fam32a	67922	darkseagreen4	0.572139	0.00048207	0.21999	0.484259	0.277019	0.680631	0.0397556	0.472673	0.625315	0.536718
1423263_at	NA	NA	skyblue	0.67491	0.000787456	0.684752	0.791694	0.00696089	0.712309	0.0495804	0.673425	0.728141	0.171217
1423368_at	Laptm4a	17775	skyblue	0.91643	0.000142128	0.156004	0.851052	0.0140033	0.76585	0.0250517	0.421103	0.739903	0.222106
1423369_at	Fmr1	14265	skyblue	0.458692	0.000749025	0.164208	0.582679	0.0213976	0.641446	0.0483286	0.428162	0.664773	0.251591
1423441_at	Tfb2m	15278	skyblue	0.886863	0.000710785	0.285453	0.329907	0.00121274	0.760466	0.0476876	0.516907	0.547042	0.0931398
1423477_at	Zic1	22771	floralwhite	0.0172341	0.000351853	0.0818858	0.514079	0.00810206	0.227608	0.0353918	0.339068	0.638305	0.178804
1423479_at	Nol11	68979	skyblue	0.424838	0.000162971	0.602826	0.611094	0.281092	0.629228	0.0266237	0.649117	0.675823	0.538283
1423501_at	Max	17187	skyblue	0.15312	0.000100429	0.62598	0.308257	0.0100544	0.464385	0.0208406	0.655273	0.533639	0.193179
1423517_at	Cct6a	12466	skyblue	0.50267	0.000324175	0.00330466	0.926419	0.620476	0.657204	0.0347996	0.0992456	0.756206	0.678096
1423536_at	Strn3	94186	black	0.453408	0.000575603	0.45116	0.482315	0.115277	0.640843	0.0428083	0.594024	0.624247	0.412427
1423545_a_at	Zfp207	22680	skyblue	0.757201	7.85526e-05	0.353008	0.981121	0.0762647	0.731409	0.0186537	0.552377	0.766207	0.366307
1423588_at	Arpc4	68089	skyblue	0.762963	0.000597102	0.21606	0.765929	0.0501864	0.732929	0.043663	0.469387	0.722189	0.325865
1423610_at	Metap2	56307	skyblue	0.532264	0.000502467	0.883536	0.649544	0.0553098	0.666746	0.0407282	0.723548	0.688642	0.333931
1423667_at	Mat2a	232087	black	0.98553	0.000195309	0.853004	0.551052	0.127882	0.779003	0.0288624	0.716953	0.652667	0.425412
1423800_at	Dars	226414	skyblue	0.36643	0.000237569	0.055812	0.0159356	0.0951028	0.602977	0.0308595	0.297664	0.154158	0.389247
1423824_at	Wls	68151	orangered1	0.632778	0.000746196	0.06878	0.412694	0.00410908	0.700312	0.0482813	0.319412	0.591745	0.148356
1423825_at	Wls	68151	mediumpurple2	0.0281281	4.28211e-05	0.011554	0.0142686	8.74105e-06	0.268613	0.0141011	0.164486	0.14621	0.00957291
1423836_at	Zfp503	218820	floralwhite	0.118373	0.00695562	0.0102806	0.53308	2.29805e-05	0.429415	0.124008	0.156595	0.646115	0.0195748
1423837_at	Ist1	71955	skyblue	0.317992	0.00066923	0.167859	0.801963	0.49569	0.576901	0.046855	0.431522	0.730254	0.637097
1423861_at	Plekhf2	71801	skyblue	0.283857	0.0181149	3.81382e-05	0.821401	0.208093	0.560447	0.183979	0.014949	0.73419	0.494557
1423897_at	Rnf187	108660	black	0.659478	1.89338e-05	0.303096	0.980482	0.366824	0.707883	0.00845776	0.528025	0.766202	0.585675
1423937_at	Kctd5	69259	skyblue	0.732385	4.40386e-05	0.288652	0.775523	0.238526	0.725544	0.0141011	0.5188	0.724206	0.513899
1423960_at	Lpcat3	14792	skyblue	0.175023	0.000303886	0.0829963	0.410389	0.0445251	0.482032	0.034073	0.340594	0.59078	0.315955
1424165_a_at	Sharpin	106025	black	0.861699	0.000583184	0.696086	0.792762	0.151971	0.754795	0.0429178	0.676223	0.728296	0.451438
1424185_a_at	NA	NA	skyblue	0.964308	1.68676e-05	0.190954	0.783693	0.0169936	0.774735	0.00840507	0.451786	0.726439	0.233608
1424224_at	Asb8	78541	skyblue	0.400121	0.000228606	0.0876529	0.299372	0.0461811	0.619102	0.0301159	0.347912	0.528227	0.320319
1424225_at	Asb8	78541	skyblue	0.45586	0.000264792	0.0910271	0.995329	0.0525656	0.641446	0.0321017	0.352633	0.769008	0.329704
1424332_at	Rab40c	224624	skyblue	0.310172	0.000153298	0.200466	0.565468	0.222243	0.573568	0.0259641	0.45871	0.658555	0.504914
1424417_at	Vps36	70160	skyblue	0.62048	4.51103e-05	0.422332	0.682823	0.145366	0.696035	0.0141011	0.582029	0.698811	0.444931
1424472_at	Nol6	230082	skyblue	0.494997	0.000220643	0.0113744	0.403358	0.0259735	0.655444	0.0301159	0.163403	0.587513	0.266548
1424659_at	Slit2	20563	mediumpurple2	0.603354	0.00068455	0.591712	0.213177	0.168829	0.690736	0.0471507	0.645109	0.463339	0.465063
1424717_at	Mis12	67139	navajowhite	0.625318	0.000380478	0.317913	0.121598	0.35195	0.697876	0.0356114	0.535803	0.373943	0.578415
1424738_at	Ap5m1	74385	skyblue	0.450254	0.000644643	0.262666	0.308451	0.0113284	0.639707	0.0460597	0.502885	0.533639	0.202027
1424797_a_at	Pitx2	18741	floralwhite	0.0243147	0.000201736	0.0918179	0.282918	0.000340581	0.258394	0.0288624	0.353438	0.51651	0.0546165
1424842_a_at	Arhgap24	231532	floralwhite	0.0031966	0.000436835	0.22468	0.82809	0.00456798	0.137196	0.0379706	0.475874	0.735567	0.153186
1424951_at	Baiap2l1	66898	darkseagreen4	0.38046	0.00018492	0.000280017	0.491021	0.113976	0.610035	0.0287805	0.0385392	0.62893	0.411882
1424997_at	Sfswap	231769	skyblue	0.900228	0.000181334	0.253253	0.806011	0.350025	0.762923	0.0284143	0.496178	0.731371	0.577623
1425479_at	Smyd5	232187	skyblue	0.707968	0.000358026	0.210095	0.886176	0.0706588	0.720493	0.0354593	0.465254	0.74785	0.3606
1425605_a_at	Lmbr1	56873	black	0.573466	0.000785435	0.794871	0.922463	0.118396	0.681034	0.0495804	0.703082	0.755497	0.415105
1425803_a_at	Mbd2	17191	skyblue	0.0370022	0.00325996	0.0159801	0.0609132	0.000193784	0.290834	0.0907994	0.187891	0.278871	0.048975
1425810_a_at	Csrp1	13007	skyblue	0.218633	0.000201355	0.127864	0.983225	0.0516172	0.518904	0.0288624	0.395627	0.766451	0.328569
1425820_x_at	Gpatch4	66614	black	0.547143	0.000247937	0.43393	0.903125	0.552455	0.672625	0.0311287	0.587209	0.751347	0.655235
1425922_a_at	Mycn	18109	skyblue	0.539169	0.000317875	0.418779	0.2487	0.0149046	0.67024	0.0346063	0.580669	0.492113	0.226808
1426390_a_at	Arf1	11840	skyblue	0.689036	0.000132248	0.40492	0.313851	0.0226467	0.716408	0.02437	0.575189	0.536847	0.255942
1426530_a_at	Klhl5	71778	navajowhite	0.00161244	0.00168707	0.0172008	0.0165062	4.8811e-05	0.116153	0.0692168	0.193425	0.156522	0.0310087
1426586_at	Slc25a11	67863	skyblue	0.522224	0.00417364	0.000277762	0.725679	0.00840563	0.662931	0.0998308	0.0384647	0.710933	0.178804
1426592_a_at	Fbxo22	71999	skyblue	0.188584	0.0255814	0.000496237	0.661887	0.278631	0.492893	0.211613	0.047575	0.692381	0.537954
1426619_at	Aim2	383619	skyblue	0.00566317	0.00538064	0.011152	0.000313031	0.00518315	0.159836	0.111859	0.162154	0.0198351	0.155942
1426724_at	Cnn3	71994	skyblue	0.251098	2.66179e-05	0.209798	0.57669	0.0728414	0.540483	0.0105397	0.465254	0.662681	0.363436
1426862_at	Aftph	216549	navajowhite	0.699359	0.668691	0.000269849	0.958258	0.409447	0.719101	0.688713	0.0378667	0.761938	0.603986
1426999_at	Zc3h14	75553	skyblue	0.915308	0.000484587	0.992574	0.291206	0.000559459	0.765716	0.0397556	0.745838	0.521902	0.0670142
1427058_at	Eif4a1	13681	skyblue	0.691108	7.61756e-05	0.0777476	0.503134	0.0289212	0.717	0.0186208	0.332999	0.634261	0.274399
1427074_at	Pcmtd2	245867	skyblue	0.896277	0.000407287	0.750537	0.707984	0.0238743	0.762375	0.0370502	0.692669	0.706401	0.260736
1427153_at	Bckdhb	12040	skyblue	0.901045	0.00396215	0.797259	0.884333	0.000111402	0.763091	0.097506	0.703578	0.747523	0.0448656
1427232_at	Tshz1	110796	coral	0.121841	6.54147e-05	0.0124504	0.0100437	0.000269949	0.432556	0.0177387	0.168972	0.124286	0.0513864
1427233_at	Tshz1	110796	floralwhite	0.314277	4.13943e-05	7.15187e-05	6.40683e-05	0.000155962	0.574916	0.0141011	0.0193668	0.01089	0.0478521
1427433_s_at	Hoxa3	15400	blue2	0.0104538	1.82446e-05	0.00157495	0.00389741	0.013399	0.19552	0.00840507	0.0728247	0.0764493	0.217702
1427557_at	Alg12	223774	skyblue	0.915546	0.0262261	2.28311e-05	0.944882	0.554849	0.765777	0.213912	0.0116873	0.759325	0.65574
1427567_a_at	Tpm3	59069	skyblue	0.721561	3.20659e-06	0.275959	0.896024	0.0224691	0.722739	0.00446121	0.510753	0.750621	0.255113
1427580_a_at	Rian	75745	skyblue	0.666535	0.000148791	0.517194	0.817229	0.0757843	0.709824	0.025577	0.620897	0.733756	0.3658
1427742_a_at	Klf6	23849	skyblue	0.877409	0.000740714	0.114538	0.260129	0.864684	0.759474	0.0482813	0.382712	0.501104	0.739179
1428097_at	2510009E07Rik	72190	coral	0.570404	0.000480805	4.20959e-05	0.0239976	0.0418438	0.679884	0.0397556	0.0154698	0.185064	0.310015
1428158_at	Akt1s1	67605	skyblue	0.16024	0.000228554	0.512077	0.635211	0.241035	0.4709	0.0301159	0.618571	0.684817	0.515143
1428385_at	2015-03-08	71779	navajowhite	0.488895	0.000298082	0.0137131	0.0230461	0.0135557	0.653028	0.0339908	0.177039	0.181544	0.218574
1428529_at	Snhg5	72655	mediumpurple3	0.381033	0.449514	0.000131943	0.347364	0.440954	0.610364	0.610583	0.025739	0.557599	0.615784
1428541_at	Fam115a	77574	salmon4	0.14456	0.000579345	0.0370353	0.37948	0.0315616	0.45406	0.0428083	0.257547	0.575838	0.285986
1428557_a_at	Osgepl1	72085	skyblue	0.53107	0.0714363	0.264781	0.529372	2.72727e-05	0.666329	0.319265	0.503824	0.644457	0.0209077
1428699_at	NA	NA	skyblue	0.588251	2.74539e-05	0.343104	0.930192	0.328032	0.685467	0.0105397	0.54817	0.756852	0.564171
1428708_x_at	Ptms	69202	skyblue	0.279838	0.000683051	0.0592351	0.767099	0.0369203	0.557454	0.0471507	0.304439	0.722532	0.298878
1429121_at	Spopl	76857	skyblue	0.328454	0.000271452	0.150778	0.895715	0.0474348	0.582276	0.0327368	0.418373	0.75048	0.322872
1429177_x_at	Sox17	20671	black	0.0176452	0.000562017	0.765187	0.691741	0.551296	0.228475	0.0422842	0.696976	0.701103	0.65486
1429393_at	Dcaf12	68970	skyblue	0.457347	0.0241915	0.758011	0.525034	0.000189499	0.641446	0.206308	0.694967	0.643165	0.048975
1429435_x_at	Pik3ca	18706	coral	0.0276328	0.000532272	0.339907	0.40024	0.350361	0.267588	0.0415612	0.546157	0.586	0.577672
1429451_at	2610301B20Rik	67157	skyblue	0.039279	2.70001e-05	0.82271	0.27927	0.0204943	0.295323	0.0105397	0.710187	0.514006	0.248465
1429534_a_at	Immt	76614	black	0.943437	0.245257	2.34434e-05	0.735335	0.919591	0.770479	0.501807	0.0116873	0.713917	0.750452
1429776_a_at	Dnajb6	23950	skyblue	0.964514	0.000367618	0.0599445	0.953572	0.00523055	0.774821	0.0354893	0.305186	0.761045	0.156058
1429859_a_at	Arl2bp	107566	skyblue	0.664665	0.000134782	0.346003	0.952122	0.115071	0.709075	0.0246399	0.549226	0.760874	0.412094
1429981_a_at	Rimklb	108653	skyblue	0.960244	1.23376e-05	0.809682	0.557788	0.00840888	0.774132	0.00777725	0.707252	0.655208	0.178804
1430021_a_at	Sae1	56459	skyblue	0.984122	0.000187465	0.247538	0.845562	0.101113	0.77877	0.0288624	0.49244	0.738714	0.39711
1430057_s_at	Lrrc57	66606	skyblue	0.203491	0.000550425	0.0730197	0.651531	0.19595	0.504896	0.0421287	0.324637	0.689246	0.484576
1430289_a_at	Wdr77	70465	skyblue	0.606626	3.85578e-05	0.0280187	0.870358	0.0806386	0.69129	0.0138774	0.233218	0.745083	0.373076
1430425_at	Sdk2	237979	darkmagenta	0.205768	0.000728746	0.0356443	0.838825	0.000299401	0.506312	0.0482813	0.253597	0.737269	0.0513864
1430449_at	Kidins220	77480	skyblue	0.699094	0.000253574	0.17292	0.119143	0.0359775	0.719101	0.0312834	0.43602	0.371319	0.296953
1430571_s_at	Armc6	76813	skyblue	0.361578	4.67988e-05	0.163041	0.960637	0.0168197	0.600042	0.014264	0.427075	0.762174	0.233608
1430581_at	Bclaf1	72567	white	0.171031	0.011888	0.100777	0.000269798	0.12384	0.478738	0.154185	0.366243	0.0184585	0.421154
1430656_a_at	Asnsd1	70396	skyblue	0.251867	0.000102312	0.887836	0.975349	0.167674	0.540784	0.0209339	0.724513	0.765094	0.463994
1430704_at	Irak3	73914	skyblue	0.0578718	0.000456721	0.155101	0.591523	0.00774414	0.338702	0.0389198	0.420486	0.668238	0.17753
1430805_s_at	Rmi1	74386	blue2	0.17826	0.000682707	0.131331	0.554063	0.380238	0.484363	0.0471507	0.399414	0.653709	0.591713
1430980_a_at	Eif4a1	13681	skyblue	0.138474	0.000288093	0.117659	0.998621	0.0203836	0.448674	0.0335465	0.38607	0.769645	0.247619
1431016_at	Cwf19l1	72502	skyblue	0.890992	7.10866e-05	0.188103	0.961259	0.12758	0.761314	0.0183981	0.448575	0.762236	0.425195
1431207_at	Mblac2	72852	mediumpurple3	0.640058	0.99816	0.777104	0.00142856	0.429269	0.702885	0.766647	0.698544	0.0451984	0.611091
1431390_a_at	Polr2m	28015	skyblue	0.377512	0.000230109	0.972172	0.912578	0.149277	0.6085	0.0301159	0.741865	0.753472	0.448984
1431606_a_at	Angel2	52477	skyblue	0.83196	1.43142e-05	0.306534	0.438024	0.139892	0.748994	0.00840507	0.530123	0.603986	0.439044
1431645_a_at	Gdi2	14569	skyblue	0.651591	3.2925e-06	0.166735	0.896196	0.0188477	0.70546	0.00446121	0.430654	0.750692	0.24185
1431768_a_at	Prmt3	71974	skyblue	0.325125	0.000655149	0.278386	0.498841	0.271842	0.580654	0.0463525	0.512782	0.632542	0.533989
1431829_a_at	Rgl3	71746	lavenderblush3	0.104287	0.000240241	0.200243	0.286627	0.00644986	0.41123	0.0308595	0.45871	0.519506	0.167613
1431930_x_at	Crls1	66586	black	0.433263	8.96836e-05	0.0614443	0.717354	0.00874345	0.63305	0.019769	0.308329	0.709081	0.181619
1432143_a_at	Hbp1	73389	skyblue	0.168338	0.000529544	0.142097	0.416947	0.0712726	0.476553	0.0415038	0.409721	0.593394	0.361599
1432207_a_at	Toe1	68276	skyblue	0.372236	0.00022076	0.0489573	0.51249	0.00934779	0.60611	0.0301159	0.284093	0.637615	0.18776
1432411_a_at	Fbxw2	30050	skyblue	0.324085	1.80252e-05	0.0505819	0.713189	0.0104992	0.58035	0.00840507	0.288505	0.707838	0.196191
1432472_a_at	Mccc2	78038	skyblue	0.535772	8.7428e-05	0.544273	0.452684	0.00212417	0.668368	0.0196762	0.629843	0.61174	0.114409
1432488_a_at	Sf3a3	75062	skyblue	0.950959	0.000629086	0.163905	0.786883	0.1219	0.772299	0.0454251	0.428162	0.727442	0.418503
1433495_at	Glt25d1	234407	skyblue	0.298662	0.000787799	0.84512	0.158106	0.0437009	0.56848	0.0495804	0.715147	0.412979	0.314178
1433597_at	Arglu1	234023	mediumpurple3	0.239628	0.000757705	0.842098	0.701445	0.708635	0.534089	0.0485099	0.714696	0.704428	0.702783
1433631_at	NA	NA	skyblue	0.958781	0.0003773	0.250229	0.946441	0.128895	0.773975	0.0356114	0.494363	0.759706	0.42647
1433644_at	Pomt2	217734	navajowhite	0.00360829	0.000700293	0.00375778	0.112767	0.00976334	0.142713	0.0474435	0.104318	0.363527	0.191811
1433708_at	Srp68	217337	black	0.555451	0.000695613	0.726444	0.694472	0.636155	0.675385	0.0474053	0.686045	0.702013	0.683335
1433761_at	Pde4dip	83679	navajowhite	0.176189	5.42904e-05	0.074152	0.117702	0.0897001	0.482918	0.0154388	0.326486	0.369517	0.384103
1433783_at	Ldb3	24131	coral2	0.0511721	0.017674	0.0149807	0.00158628	0.0502462	0.32554	0.181872	0.183524	0.0479578	0.32601
1433898_at	NA	NA	navajowhite	0.495696	0.000277909	0.67927	0.329392	0.0162072	0.655651	0.0329972	0.671915	0.546502	0.232238
1433980_at	Kat5	81601	skyblue	0.825618	0.000263997	0.168217	0.356555	0.0159158	0.747801	0.0321017	0.431782	0.562476	0.230689
1434328_at	NA	NA	skyblue	0.382966	3.99883e-05	0.344658	0.198928	0.135797	0.611149	0.0141011	0.548528	0.452098	0.434893
1434447_at	Met	17295	floralwhite	0.200878	0.000734531	0.592091	0.967834	0.149505	0.503676	0.0482813	0.645251	0.763673	0.448984
1434477_at	Heca	380629	skyblue	0.883187	8.32483e-05	0.952079	0.551072	0.0380432	0.760361	0.0191757	0.738011	0.652667	0.299855
1434537_at	Slco3a1	108116	black	0.724424	0.0730699	0.876269	0.592939	5.657e-05	0.723818	0.321451	0.722142	0.668727	0.0322941
1434629_at	Zbtb26	320633	navajowhite	0.182476	0.000446415	0.140696	0.0371794	0.00291752	0.488169	0.0385126	0.408335	0.224403	0.131052
1434680_at	Plekhg3	263406	black	8.93108e-05	0.228847	0.496039	0.546987	0.0855733	0.0485553	0.490366	0.611771	0.65123	0.380154
1434709_at	Nrcam	319504	mediumorchid	0.00013139	0.000144168	0.393487	0.896437	0.000563562	0.0540739	0.0251577	0.56975	0.750731	0.0671559
1434721_at	Ankle2	71782	darkseagreen4	0.201867	0.382169	0.433305	0.00100179	0.540541	0.504039	0.580271	0.586831	0.037115	0.650999
1434745_at	Ccnd2	12444	floralwhite	0.325529	0.00192733	0.011915	0.130823	4.64547e-06	0.580677	0.073138	0.166742	0.384796	0.00829794
1435470_at	2610005L07Rik	381598	darkorange2	0.489778	0.000546344	0.844201	0.953219	0.364104	0.653426	0.0421287	0.715086	0.760922	0.584447
1435518_at	Rap1b	215449	skyblue	0.948941	0.000196487	0.340705	0.52291	0.213399	0.771964	0.0288624	0.546735	0.642471	0.498755
1435587_at	Pcid2	234069	skyblue	0.766974	7.61893e-05	0.108481	0.983428	0.107557	0.733808	0.0186208	0.375622	0.766451	0.404654
1436026_at	Zfp703	353310	floralwhite	0.58996	0.000381865	0.00811494	0.296579	3.07535e-05	0.685775	0.0356114	0.140146	0.52598	0.0221026
1436102_at	Sec22c	215474	navajowhite	0.0205408	0.0237135	0.000492952	0.033622	0.0245332	0.242642	0.20374	0.0474629	0.214693	0.262066
1436548_at	Lyrm9	66274	black	0.59726	0.00541078	0.00343186	0.178121	0.000178622	0.68863	0.112113	0.100772	0.432974	0.048975
1436733_at	E130309F12Rik	272031	floralwhite	0.0587307	0.000576262	0.00231134	0.835447	0.02038	0.340239	0.0428083	0.0846864	0.7371	0.247619
1436792_at	Whamm	434204	mediumpurple3	0.688365	0.000579838	0.78788	0.00546898	0.000711129	0.71624	0.0428083	0.701267	0.0911293	0.071575
1437037_x_at	Snd1	56463	plum	3.1916e-05	0.00480059	0.0193009	0.0201565	0.0484765	0.0453634	0.107024	0.202998	0.171517	0.324164
1437057_at	Megf6	230971	thistle2	0.0266597	0.00280817	0.529305	0.0817024	0.000156049	0.265366	0.0851111	0.625286	0.318593	0.0478521
1437096_at	Ttc29	73301	skyblue	0.0189274	0.000563561	0.0184271	0.0168318	0.0500534	0.235499	0.0422842	0.19964	0.158108	0.325668
1437141_x_at	Dym	69190	bisque4	0.501627	0.000388051	0.139955	0.230596	0.994317	0.657014	0.0360424	0.407625	0.477487	0.764197
1437314_a_at	Trmt1	212528	skyblue	0.561979	8.07588e-06	0.0805455	0.433039	0.0268635	0.677737	0.00698457	0.336803	0.601779	0.268979
1437347_at	Ednrb	13618	floralwhite	0.766954	0.000473506	0.0275664	0.0972495	2.41848e-05	0.733808	0.0395478	0.231706	0.34418	0.0198648
1437417_s_at	Gpc6	23888	coral	0.996965	0.035852	0.254732	0.0306673	2.64103e-05	0.780309	0.244393	0.497185	0.206139	0.0209077
1437434_a_at	Wls	68151	orangered1	0.777519	4.79133e-05	0.0514762	0.668418	0.00260295	0.736757	0.0143331	0.290224	0.694439	0.125545
1437452_x_at	Vdac1	22333	bisque4	0.376155	0.000555704	0.391449	0.788942	0.144784	0.608008	0.0422452	0.569038	0.72792	0.44435
1437536_at	Fkrp	243853	skyblue	0.434449	3.29324e-07	0.58883	0.906188	0.368152	0.633948	0.00293171	0.644051	0.751981	0.586339
1437847_x_at	Rbmx	19655	lavenderblush2	0.124652	0.000375092	0.529289	0.018813	0.899183	0.43498	0.0356114	0.625286	0.166549	0.74647
1438084_at	NA	NA	mediumpurple3	0.410696	0.232308	0.00012569	0.130142	0.00151033	0.623375	0.492686	0.0249532	0.383774	0.100621
1438140_a_at	NA	NA	skyblue	0.832724	0.000561442	0.115982	0.239688	0.256264	0.749065	0.0422842	0.384274	0.485595	0.526035
1438325_at	Mecom	14013	coral	0.275103	0.000244115	0.0169489	0.000155085	0.000195152	0.554312	0.0310664	0.192253	0.0147806	0.048975
1438697_at	Tmem132c	208213	black	0.543295	0.563931	0.264676	0.63614	0.000202006	0.671014	0.655289	0.503821	0.684919	0.048975
1438934_x_at	Sema4a	20351	salmon4	0.000460348	0.000809213	0.00495566	0.000875627	0.00557232	0.0748842	0.0505141	0.114732	0.0349769	0.161201
1438938_x_at	Phb2	12034	skyblue	0.929325	0.000343864	0.573597	0.322712	0.00518069	0.768585	0.0350473	0.639826	0.542185	0.155942
1439073_at	Zfp160	224585	navajowhite	0.332005	0.0256919	0.0075761	0.00129403	0.0276785	0.583763	0.211888	0.13572	0.0431246	0.271612
1439091_at	Fancd2	211651	skyblue	0.944271	0.633221	0.000319022	0.272467	0.670263	0.770656	0.678127	0.0415563	0.50939	0.692221
1439759_x_at	Sult6b1	73671	lightcyan	0.264375	0.162715	0.179887	0.000867893	0.00195315	0.548184	0.437038	0.441983	0.0347436	0.110912
1440147_at	Lgi2	246316	navajowhite	0.275148	3.25131e-05	0.236522	0.0328206	0.00294211	0.554313	0.0122773	0.484843	0.21233	0.131387
1440179_x_at	Rnf217	268291	coral2	0.430483	0.588841	0.705919	0.686671	4.98868e-05	0.631862	0.66371	0.679393	0.700009	0.0310087
1440202_at	NA	NA	white	0.36684	0.00025492	0.833894	0.902031	0.175466	0.603115	0.0312834	0.712962	0.751262	0.471388
1440280_at	Cep95	320162	skyblue	0.10538	0.000685736	0.934468	0.0579241	0.684848	0.412913	0.0471507	0.734137	0.272278	0.696328
1440331_at	Kdsr	70750	darkmagenta	0.591102	0.000146608	0.422079	0.519204	0.303545	0.686425	0.0253911	0.581913	0.640817	0.551913
1441743_at	Pax3	18505	floralwhite	0.348767	5.36885e-05	0.043469	0.397532	0.016976	0.593248	0.0154388	0.272931	0.584462	0.233608
1442369_at	4832406H04Rik	320971	darkseagreen4	0.0445961	1.17975e-05	0.162199	0.982938	0.257821	0.308601	0.00777725	0.426434	0.766451	0.52629
1442404_at	NA	NA	black	0.32562	0.000297843	0.0901138	0.00876373	0.220825	0.580677	0.0339908	0.351096	0.115955	0.504057
1443350_at	Mta3	116871	darkolivegreen2	0.40866	0.321924	0.0470926	0.000341861	0.338357	0.622763	0.54763	0.28033	0.0210144	0.570131
1444158_at	Kdm5c	20591	black	0.988092	0.000319091	0.995883	0.542853	0.983657	0.779582	0.0346063	0.746162	0.650022	0.762143
1444204_at	Hoxb2	103889	black	0.900268	0.35831	0.000346427	0.286492	0.0166822	0.76293	0.567989	0.0427975	0.519444	0.233608
1447433_at	Wdfy3	72145	black	0.303807	0.679628	0.17402	0.0011902	0.258677	0.571149	0.691486	0.437124	0.040789	0.52629
1447850_x_at	Zfand3	21769	yellow3	0.0699185	0.000465548	0.0726168	0.00964997	0.0064895	0.362802	0.0392806	0.323689	0.122375	0.168453
1447976_at	AI596198	99029	tan4	0.772218	0.000424717	0.824562	0.834725	0.432755	0.735468	0.037675	0.710658	0.7371	0.612297
1448022_at	NA	NA	firebrick4	0.00201286	0.00153378	0.161981	0.0076079	4.4549e-05	0.120922	0.0666546	0.42616	0.108326	0.0292731
1448164_at	Klhdc3	71765	black	0.990084	1.33634e-05	0.0296514	0.484731	0.16819	0.779598	0.00810044	0.238699	0.625538	0.46464
1448184_at	Fkbp1a	14225	skyblue	0.884811	0.000142473	0.11507	0.67031	0.00384888	0.760422	0.0250517	0.382841	0.695064	0.146482
1448219_a_at	Ywhaz	22631	skyblue	0.99927	2.41111e-05	0.109239	0.781241	0.0261568	0.78079	0.0100979	0.37664	0.725702	0.267126
1448229_s_at	Ccnd2	12444	floralwhite	0.214122	0.0030162	0.00835478	0.125691	2.6621e-06	0.514655	0.0882443	0.141778	0.378775	0.00765303
1448362_at	Dnajc7	56354	black	0.180035	0.000357005	0.0104298	0.0523392	0.104716	0.48574	0.0354593	0.157669	0.260971	0.402114
1448390_a_at	Dhrs3	20148	floralwhite	0.00398604	0.000524206	0.000829468	0.968527	0.101545	0.145118	0.0414283	0.0569059	0.763784	0.397778
1448454_at	Srsf6	67996	skyblue	0.796877	4.5874e-06	0.1171	0.996182	0.0530359	0.741383	0.00531122	0.385761	0.769149	0.32984
1448607_at	Nampt	59027	skyblue	0.917293	0.00022853	0.222227	0.794408	0.119745	0.765884	0.0301159	0.474071	0.728415	0.416116
1448715_x_at	NA	NA	black	0.3663	0.000758154	0.0558904	0.584549	0.00279399	0.602976	0.0485099	0.297664	0.665594	0.128515
1448926_at	Hoxa5	15402	mediumorchid	0.46129	3.81827e-07	0.000220026	1.39527e-05	0.00169964	0.64221	0.00293171	0.0346931	0.00533503	0.106801
1448936_at	Stx12	100226	skyblue	0.74345	0.000158948	0.163881	0.137477	0.146709	0.727783	0.0264131	0.428162	0.390875	0.446014
1448943_at	Nrp1	18186	blue2	0.00264017	4.09327e-05	0.099831	0.0697544	0.00190323	0.127133	0.0141011	0.364466	0.295765	0.110912
1449169_at	Has2	15117	floralwhite	9.85129e-05	8.18705e-06	0.543486	0.884777	0.006243	0.0491599	0.00698457	0.629531	0.747557	0.165565
1449368_at	Dcn	13179	lightpink4	0.0649196	0.000452711	0.0100566	0.822879	0.0943576	0.353381	0.0389101	0.154952	0.734616	0.388799
1449397_at	Hoxb2	103889	floralwhite	0.16863	7.91961e-06	0.00149804	0.104559	0.00112487	0.476989	0.00698457	0.0728247	0.352979	0.0910898
1449682_s_at	NA	NA	skyblue	0.72829	0.000665666	0.200019	0.730991	0.011321	0.724485	0.0467476	0.458546	0.712601	0.202027
1449944_a_at	Sec61a2	57743	skyblue	0.834061	0.000391848	0.353194	0.386248	0.0698575	0.749331	0.0362489	0.552394	0.578899	0.35922
1450157_a_at	Hmmr	15366	skyblue	0.37312	0.000413812	0.560568	0.639617	0.558805	0.606335	0.0371682	0.635827	0.686108	0.656905
1450428_at	Lhx1	16869	floralwhite	0.326815	0.000408553	0.0169374	0.862735	0.00502376	0.581482	0.0370502	0.192253	0.743063	0.155923
1450482_a_at	Pitx2	18741	mediumorchid	0.358074	0.000228468	0.0435464	0.248172	0.0206176	0.598612	0.0301159	0.273011	0.491752	0.24879
1450506_a_at	Aen	68048	skyblue	0.68763	0.000763832	0.136449	0.996515	0.212681	0.716086	0.0486033	0.404458	0.769154	0.497848
1450632_at	Rhoa	11848	skyblue	0.68499	0.000694106	0.159326	0.818114	0.27165	0.715367	0.0474053	0.424354	0.733789	0.533967
1450677_at	Chek1	12649	skyblue	0.433797	0.00025054	0.508815	0.626144	0.135811	0.63348	0.0311948	0.617545	0.681452	0.434893
1450688_at	Rgl2	19732	coral2	0.995325	0.000548677	0.969151	0.152171	0.241434	0.780252	0.0421287	0.741176	0.407201	0.515611
1450747_at	Keap1	50868	skyblue	0.928137	9.09734e-05	0.676342	0.369016	0.452413	0.768488	0.019769	0.671195	0.569823	0.620545
1450780_s_at	Hmga2	15364	floralwhite	0.09629	0.211372	0.604277	0.931692	0.000128294	0.401564	0.476727	0.649435	0.757043	0.0467305
1450832_at	Hoxc5	15424	floralwhite	0.471363	0.000429146	0.152575	0.861085	0.124223	0.646283	0.037874	0.419263	0.742471	0.421154
1450890_a_at	Abi1	11308	skyblue	0.166344	0.0193212	0.288989	0.792546	5.75715e-05	0.475899	0.187971	0.51886	0.728296	0.0322941
1450898_at	Hiat1	15247	skyblue	0.452277	0.000709926	0.0595706	0.930824	0.0535881	0.640405	0.0476876	0.305186	0.756852	0.330947
1450963_at	Hnrnpf	98758	skyblue	0.996693	0.000350797	0.146715	0.781132	0.027836	0.780309	0.0353918	0.414795	0.725702	0.271958
1450992_a_at	Meis1	17268	floralwhite	0.602999	0.000126678	0.0152317	0.000349777	0.0115951	0.690589	0.0237232	0.18459	0.0212019	0.204345
1451081_a_at	Tcf25	66855	skyblue	0.686008	0.000358813	0.988925	0.193797	0.771058	0.715927	0.0354593	0.745362	0.447735	0.719829
1451191_at	Crabp2	12904	floralwhite	0.126596	3.1266e-07	0.0156425	0.128353	3.6821e-06	0.436523	0.00293171	0.186561	0.381537	0.00829794
1451277_at	Zadh2	225791	floralwhite	0.201236	0.000601522	0.10035	0.192203	0.00341008	0.503787	0.0437274	0.365463	0.445957	0.139713
1451539_at	Baiap2l1	66898	coral2	0.0422835	0.000343815	0.00176935	0.416033	0.0392811	0.303727	0.0350473	0.0763336	0.593001	0.302711
1451660_a_at	Hoxb6	15414	coral	0.519228	0.000295278	0.594229	0.297013	0.0134229	0.662072	0.0339908	0.646158	0.526106	0.217719
1451943_a_at	Ppm1a	19042	skyblue	0.97175	1.23261e-06	0.146689	0.622544	0.0222532	0.776167	0.00346133	0.414774	0.679944	0.254454
1452025_a_at	Zfp2	22678	skyblue	0.646297	0.000125812	0.947551	0.596126	0.151335	0.704444	0.0237232	0.736881	0.669937	0.450851
1452037_at	Mgat2	217664	skyblue	0.602762	0.000738245	0.0327131	0.378642	0.280682	0.69056	0.0482813	0.245166	0.575494	0.538283
1452046_a_at	Ppp1cc	19047	skyblue	0.897433	0.000302602	0.244708	0.733954	0.0514121	0.762547	0.034073	0.490429	0.713637	0.328026
1452101_at	Blmh	104184	skyblue	0.872216	0.000206858	0.229924	0.248068	0.0376515	0.758422	0.0292321	0.479895	0.49169	0.299112
1452114_s_at	Igfbp5	16011	floralwhite	0.639639	0.000842071	0.149059	0.00721784	8.3254e-05	0.70281	0.0509096	0.417214	0.105223	0.0381939
1452127_a_at	Ptpn13	19249	navajowhite	0.0114708	0.0194752	0.182946	0.000914388	0.00301283	0.200972	0.188022	0.444371	0.0356029	0.132741
1452299_at	Wwp1	107568	antiquewhite4	0.724665	0.322901	0.000140823	0.0301745	0.15949	0.723883	0.548067	0.0266495	0.204477	0.458982
1452328_s_at	Pja2	224938	skyblue	0.514408	9.31368e-05	0.353165	0.666498	0.0393456	0.660687	0.0198643	0.552386	0.693832	0.302711
1452439_s_at	Srsf2	20382	skyblue	0.581516	1.35241e-06	0.485237	0.658379	0.129693	0.683315	0.00346133	0.607397	0.690818	0.427633
1452642_at	Gm17546	100502979	black	0.00249255	0.0071968	0.0372893	0.000385236	0.00284371	0.127133	0.126466	0.257913	0.0226137	0.129764
1452656_at	Zdhhc2	70546	floralwhite	0.739723	0.0137257	0.000344406	0.622163	0.0975625	0.727782	0.164467	0.0427975	0.679907	0.391705
1452658_at	Krr1	52705	skyblue	0.683264	0.000247945	0.137505	0.861771	0.131972	0.715006	0.0311287	0.40551	0.74273	0.429848
1452684_at	Akt1s1	67605	skyblue	0.722427	0.000650818	0.116976	0.655242	0.0167993	0.723145	0.0462691	0.385567	0.690129	0.233608
1452920_a_at	Ppil2	66053	skyblue	0.570688	0.0194699	0.000455074	0.748139	0.301998	0.679884	0.188022	0.0458537	0.717477	0.551143
1453102_at	Flrt3	71436	orangered1	0.00556585	0.00982818	0.872249	0.815134	6.5373e-05	0.158858	0.143282	0.721433	0.732959	0.0341701
1453164_a_at	Ptdss2	27388	skyblue	0.565761	0.000282587	0.071506	0.757025	0.0865782	0.678564	0.0332102	0.322009	0.720203	0.381597
1453307_a_at	Anapc5	59008	skyblue	0.697416	1.13368e-05	0.227337	0.769532	0.117318	0.718585	0.00777725	0.47816	0.723343	0.41431
1453501_at	Hoxb1	15407	floralwhite	0.0233702	2.80891e-06	0.000443876	0.316074	0.000325722	0.254853	0.00446121	0.0458537	0.537884	0.0538849
1453601_at	Idh2	269951	black	0.0836971	0.0263712	4.24657e-05	0.00564114	0.01222	0.382953	0.213964	0.0154698	0.0926627	0.208408
1453712_a_at	Map2k5	23938	skyblue	0.830151	0.000361761	0.618264	0.99884	0.0886026	0.748596	0.0354593	0.652972	0.769667	0.383677
1453721_a_at	Slc31a2	20530	skyblue	0.0244508	0.00394355	0.00220417	0.000179533	0.0182204	0.258756	0.0973131	0.0832192	0.01561	0.240139
1453724_a_at	Serpinf1	20317	mediumpurple3	0.202624	0.000714247	0.220334	0.369013	0.440897	0.504751	0.0476876	0.472908	0.569823	0.615784
1453740_a_at	Ccnl2	56036	skyblue	0.477451	4.5301e-05	0.079086	0.953218	0.012194	0.648414	0.0141011	0.334693	0.760922	0.208408
1453748_a_at	Kif23	71819	skyblue	0.842801	0.0003275	0.162121	0.652536	0.149535	0.750941	0.0348723	0.426304	0.689592	0.448984
1453849_s_at	Hnrnpab	15384	skyblue	0.576536	0.000102696	0.851298	0.937125	0.115258	0.681726	0.0209339	0.716361	0.758166	0.412427
1454011_a_at	Rpa2	19891	skyblue	0.910594	1.80049e-05	0.0916236	0.842717	0.00214201	0.764747	0.00840507	0.353151	0.73807	0.114568
1454064_a_at	Rnf138	56515	skyblue	0.24275	0.00051303	0.0571206	0.419868	0.173263	0.5355	0.0411753	0.299955	0.594949	0.469858
1454120_a_at	Pcgf6	71041	skyblue	0.923575	1.79774e-06	0.0525901	0.830437	0.00686294	0.767475	0.00371804	0.292511	0.736191	0.170635
1454142_a_at	Pwp1	103136	skyblue	0.784766	0.000370183	0.12243	0.935183	0.0707964	0.738643	0.0355289	0.390767	0.757854	0.360634
1454168_a_at	Clpb	20480	skyblue	0.781887	1.51148e-05	0.0937908	0.855195	0.0811171	0.73805	0.00840507	0.356695	0.740971	0.374097
1454228_a_at	Ccdc77	67200	skyblue	0.441934	0.000331447	0.191531	0.537701	0.0119987	0.636832	0.0349226	0.452198	0.647809	0.206706
1454791_a_at	Rbbp4	19646	skyblue	0.854352	0.000473866	0.307322	0.850176	0.256501	0.753419	0.0395478	0.530453	0.739903	0.526235
1454875_a_at	Rbbp4	19646	skyblue	0.417028	6.80137e-05	0.41464	0.898691	0.0874211	0.625495	0.0182169	0.579528	0.750938	0.38268
1454880_s_at	Bmf	171543	skyblue4	0.979819	0.000107568	0.00186168	0.121298	0.00521206	0.777701	0.0215458	0.0784979	0.373803	0.156058
1454906_at	Rarb	218772	mediumorchid	0.344781	3.16918e-06	0.00483527	0.000438587	0.00190585	0.590857	0.00446121	0.113705	0.0246206	0.110912
1454965_at	Fam171b	241520	floralwhite	0.565893	0.00021577	0.622673	0.181019	0.695107	0.678654	0.0301159	0.654458	0.435169	0.69894
1455111_at	Yipf6	77929	navajowhite	0.665098	8.39546e-07	0.801784	0.0281987	0.327181	0.709311	0.00346133	0.704835	0.198615	0.563651
1455223_at	Igf2bp1	140486	skyblue	6.30881e-05	0.0464603	0.0458171	0.189754	0.130381	0.0482877	0.268798	0.27757	0.443478	0.42826
1455255_at	4833420G11Rik	108863	skyblue	0.989986	0.000733609	0.196267	0.600531	0.329878	0.779598	0.0482813	0.455661	0.671655	0.565048
1455334_at	Zfp866	330788	navajowhite	0.0973057	0.00437285	0.0493221	0.000981892	0.0542902	0.403363	0.101846	0.284676	0.037115	0.332214
1455479_a_at	Ube2d3	66105	skyblue	0.866566	0.000310346	0.355183	0.938946	0.000440738	0.756707	0.0343684	0.55319	0.758422	0.0580742
1455480_s_at	Ube2d3	66105	skyblue	0.853615	0.000238622	0.0898388	0.55267	0.00751015	0.753246	0.0308595	0.350848	0.653421	0.174997
1455617_at	Lmbrd1	68421	sienna4	0.00300914	0.00029977	0.00145735	0.0211016	0.00355869	0.132413	0.0340148	0.071855	0.174148	0.141355
1455667_at	Preb	50907	darkorange2	0.118689	0.133874	0.000375176	0.260795	0.158375	0.42952	0.405059	0.0433026	0.501301	0.457243
1455881_at	NA	NA	navajowhite	0.258064	0.000923379	0.000158787	0.00693227	0.000383829	0.544591	0.0526949	0.0287276	0.103855	0.0562261
1456080_a_at	Serinc3	26943	skyblue	0.507645	1.11748e-05	0.232637	0.496013	0.0640445	0.659183	0.00777725	0.481587	0.631016	0.349864
1456357_at	Scai	320271	navajowhite	0.363028	0.116844	0.00875045	0.155128	0.00013508	0.600863	0.385591	0.145845	0.41046	0.0470704
1456383_at	Rsl1d1	66409	skyblue	0.795168	6.99836e-05	0.798477	0.119302	0.0255117	0.741072	0.0183981	0.703944	0.371413	0.265198
1456414_at	Gm17580	100504145	salmon	0.000388434	2.53501e-05	0.00282483	0.0100746	0.00089241	0.0711743	0.0104175	0.092379	0.124331	0.0794932
1456500_at	Aph1b	208117	firebrick4	0.214817	0.000168522	0.0004349	0.0918288	0.0153079	0.515323	0.026957	0.0452948	0.334705	0.22899
1456957_at	NA	NA	lavenderblush1	0.0794493	0.0494738	0.000465283	0.00455837	0.551128	0.376825	0.275599	0.0463917	0.0824537	0.654852
1457040_at	Lgi2	246316	coral1	0.551445	0.0763465	0.0639633	0.150189	0.00017584	0.673736	0.326269	0.311674	0.404979	0.048975
1457257_x_at	Pvrl3	58998	black	0.130019	0.000658029	0.0125276	0.846284	0.00827652	0.440226	0.0463525	0.169712	0.738962	0.178804
1457632_s_at	Meis2	17536	floralwhite	0.00752505	0.000576314	0.034258	0.00821047	0.00124535	0.174399	0.0428083	0.249608	0.112411	0.0935991
1457867_at	Sgpp2	433323	orangered1	0.0716681	8.03021e-05	0.111261	0.151502	0.000652381	0.365642	0.0188746	0.379278	0.406305	0.069632
1457999_at	Rmdn1	66302	darkseagreen3	0.919078	0.980533	0.00045144	0.762938	0.300608	0.766327	0.764516	0.0458537	0.721554	0.550445
1458365_at	Gorab	98376	skyblue	0.534915	0.000273342	0.367101	0.343088	0.0339723	0.668009	0.0327843	0.558922	0.555396	0.292987
1458987_at	Cdk7	12572	black	0.468423	8.79838e-05	0.334018	0.761889	0.000518706	0.645308	0.0196762	0.543631	0.721346	0.0638292
1459823_at	Ehd2	259300	magenta3	0.0942698	0.0504901	0.0325724	0.00124492	0.03372	0.399192	0.278032	0.244806	0.042033	0.292204
1460168_at	Slbp	20492	skyblue	0.872544	0.000773352	0.0072634	0.208097	0.0148844	0.758457	0.0490734	0.133575	0.459143	0.226808
1460320_at	Becn1	56208	skyblue	0.511386	0.000550514	0.0959304	0.941262	0.289071	0.660157	0.0421287	0.359193	0.758434	0.54333
1460442_at	NA	NA	darkseagreen3	0.70403	0.195738	0.400424	9.60668e-05	0.063759	0.719435	0.465782	0.572389	0.0126241	0.349585
1460460_a_at	Gorasp2	70231	skyblue	0.902825	6.11547e-05	0.451121	0.530379	0.485542	0.763689	0.0169718	0.594024	0.644682	0.632133
1460462_at	Med18	67219	skyblue	0.860977	7.59128e-06	0.11237	0.171208	0.062723	0.754522	0.00698457	0.380388	0.426144	0.347264
1460633_at	Prpf19	28000	skyblue	0.682127	0.000122132	0.238341	0.370296	0.177549	0.714485	0.0234436	0.48667	0.570608	0.473523
1460635_at	Fastk	66587	skyblue	0.369357	0.017146	1.78428e-05	0.625597	0.0475755	0.604527	0.179694	0.0116873	0.68132	0.322872
1460665_a_at	Cnot7	18983	skyblue	0.84116	0.000248658	0.49582	0.304639	0.0487955	0.750353	0.0311287	0.611709	0.531711	0.324693
1460672_at	2410002F23Rik	668661	skyblue	0.678729	0.000455705	0.804013	0.940536	0.151892	0.71334	0.0389198	0.705202	0.758434	0.451389
AFFX-DapX-5_at	NA	NA	skyblue	0.190792	0.000414695	0.0559797	0.472937	0.575977	0.495307	0.0371682	0.297664	0.620711	0.662874
AFFX-r2-Bs-dap-5_at	NA	NA	skyblue	0.14373	0.000413368	0.0280144	0.336309	0.467622	0.453467	0.0371682	0.233218	0.55106	0.625292
AFFX-r2-Bs-thr-5_s_at	NA	NA	skyblue	0.325675	0.000200683	0.0903885	0.811974	0.56176	0.580711	0.0288624	0.351494	0.732236	0.657931
AFFX-ThrX-5_at	NA	NA	skyblue	0.347807	0.000463169	0.105964	0.654472	0.65056	0.592537	0.0392235	0.372395	0.689852	0.687177
