# Supplementary material for: Differential variability and correlation of gene expression identifies key genes involved in neuronal differentiation
Source: BMC Syst Biol. 2015 Nov 19;9:82. doi: 10.1186/s12918-015-0231-6 (PMC4653947; doi:10.1186/s12918-015-0231-6)
Supplement: Additional file 2: Table S2. — 821 differentially expressed genes from mouse ES cells. (XLSX 287 kb) [file 12918_2015_231_MOESM2_ESM.xlsx]

## Sheet: result_ttest
probe	symbol	geneid	module	pval_vs_3day	pval_vs_4day	pval_vs_5day	pval_vs_6day	pval_vs_7day	qval_vs_3day	qval_vs_4day	qval_vs_5day	qval_vs_6day	qval_vs_7day	log2_foldchange_vs_3day	log2_foldchange_vs_4day	log2_foldchange_vs_5day	log2_foldchange_vs_6day	log2_foldchange_vs_7day
1415683_at	Nmt1	18107	salmon	4.48775e-06	1.42672e-08	6.48144e-10	1.0901e-06	2.90933e-10	1.36487e-05	3.28826e-08	3.72713e-09	1.2337e-06	6.15326e-10	-1.63592	-1.6372	-2.12367	-2.48518	-2.88193
1415689_s_at	Zkscan3	72739	skyblue	1.34322e-06	1.57808e-07	7.06261e-09	4.60957e-09	1.70998e-08	5.14689e-06	2.35197e-07	2.30214e-08	1.57357e-08	1.76854e-08	1.60365	2.0152	2.39301	2.54925	2.8951
1415710_at	Cox18	231430	firebrick4	1.94148e-08	1.27205e-10	3.08358e-12	4.18518e-09	5.17295e-13	1.82106e-07	9.06088e-10	1.01249e-10	1.46464e-08	5.33612e-12	-2.03455	-1.83945	-2.50973	-2.65021	-2.86431
1415822_at	Scd2	20250	firebrick3	3.30155e-06	6.5451e-10	6.07742e-11	6.20774e-11	1.8518e-11	1.06036e-05	3.03143e-09	7.0016e-10	7.05828e-10	7.20041e-11	1.13581	2.10733	2.17655	2.24661	3.02555
1415841_at	Dync1i2	13427	palevioletred3	7.63932e-05	3.69871e-06	4.5655e-05	2.62232e-06	2.40416e-08	0.000143388	3.45511e-06	3.46125e-05	2.56837e-06	2.35756e-08	1.40552	2.17204	1.50924	1.98162	3.00081
1415907_at	Ccnd3	12445	skyblue	6.71017e-13	3.7632e-07	3.19278e-05	0.000645476	3.48826e-07	1.01562e-10	4.89419e-07	2.53047e-05	0.000304072	2.41169e-07	-3.05334	-1.75912	-0.935918	-1.08365	-1.13681
1415938_at	Spink3	20730	black	2.41974e-05	2.40145e-05	4.97575e-07	1.97243e-07	2.24572e-07	5.48608e-05	1.78741e-05	7.13791e-07	3.0208e-07	1.63664e-07	-1.29887	-1.01944	-0.970801	-2.13548	-2.89869
1415949_at	Cpe	12876	plum1	4.29575e-07	2.47229e-09	1.68513e-08	2.39541e-10	1.69837e-12	2.06853e-06	8.30904e-09	4.48546e-08	1.84202e-09	1.22334e-11	0.883937	1.70274	1.64729	2.20624	3.0406
1415975_at	Carhsp1	52502	lavenderblush2	6.63443e-05	8.32179e-09	1.00988e-08	6.10099e-09	9.85056e-11	0.000127464	2.12115e-08	2.9869e-08	1.93571e-08	2.59858e-10	1.20577	2.03917	1.91076	2.2797	2.9509
1415986_at	Clcn4-2	12727	palevioletred2	1.84326e-07	5.10246e-09	3.1884e-09	8.29538e-10	1.95453e-09	1.06681e-06	1.45048e-08	1.21744e-08	4.39729e-09	2.91238e-09	1.66526	2.26775	2.44357	2.61147	2.98005
1415995_at	Casp6	12368	black	1.69291e-07	9.27121e-08	6.21008e-08	7.08531e-09	9.3176e-11	9.98948e-07	1.5252e-07	1.28108e-07	2.18053e-08	2.48118e-10	1.74161	1.70785	2.34953	2.45022	2.97563
1415996_at	Txnip	56338	skyblue	1.25284e-11	3.48521e-07	1.92497e-07	2.16305e-07	5.11183e-09	7.74068e-10	4.57975e-07	3.23293e-07	3.25641e-07	6.41089e-09	-3.15806	-1.41297	-1.62251	-1.91477	-1.98365
1416021_a_at	NA	NA	blue2	1.09094e-08	2.46825e-09	6.91655e-11	7.47731e-11	4.92234e-13	1.16732e-07	8.304e-09	7.54077e-10	8.01628e-10	5.20757e-12	1.33132	1.6263	2.05016	2.4288	3.09805
1416022_at	Fabp5	16592	black	2.97172e-07	2.55692e-07	2.14253e-09	1.22633e-09	3.50028e-12	1.55821e-06	3.52435e-07	8.98419e-09	5.78917e-09	2.10276e-11	1.14322	1.36012	1.76328	2.35287	3.04983
1416029_at	Klf10	21847	mediumpurple3	6.7258e-12	6.27557e-09	8.70454e-09	6.70235e-06	1.20037e-10	5.1054e-10	1.70272e-08	2.67481e-08	5.69914e-06	3.04576e-10	-2.19153	-0.888707	-1.76639	-2.20319	-2.86992
1416044_at	Flii	14248	lightyellow	0.000579559	1.25301e-10	9.24089e-05	4.04536e-05	8.01906e-06	0.000795598	8.95614e-10	6.43746e-05	2.68751e-05	3.96089e-06	1.22195	2.87827	1.54659	1.8466	1.55977
1416048_at	Phc2	54383	mediumorchid	2.14837e-07	5.18384e-11	1.13022e-11	3.96365e-12	6.12001e-13	1.20073e-06	4.83078e-10	2.21584e-10	1.2436e-10	6.02293e-12	1.38357	2.09542	2.53037	2.47299	2.89707
1416053_at	Lrrn1	16979	salmon4	1.0301e-08	4.28071e-12	1.40819e-10	2.12853e-08	4.10392e-16	1.12471e-07	8.81327e-11	1.21832e-09	5.15098e-08	8.33611e-14	0.873819	1.66764	1.60075	2.33826	3.02605
1416067_at	Ifrd1	15982	skyblue	9.67623e-06	4.89923e-06	1.86231e-07	1.00502e-07	1.20941e-05	2.57433e-05	4.43419e-06	3.15724e-07	1.74332e-07	5.74409e-06	-1.87297	-2.08593	-2.94353	-2.57443	-1.65676
1416081_at	Smad1	17125	lavenderblush2	9.24249e-07	4.66073e-07	5.317e-07	3.39826e-07	2.00128e-06	3.79212e-06	5.87051e-07	7.53555e-07	4.69843e-07	1.13235e-06	3.03248	2.18376	1.7644	1.83213	1.98311
1416105_at	Nnt	18115	green4	8.97194e-12	3.56515e-09	3.71767e-06	2.2459e-10	3.72151e-07	6.10944e-10	1.09052e-08	3.90401e-06	1.75008e-09	2.55248e-07	2.97905	2.39793	2.18497	2.04315	1.9214
1416146_at	Hspa4	15525	darkseagreen2	3.9687e-07	7.07509e-11	3.8168e-11	1.87331e-10	8.37798e-13	1.94204e-06	5.98157e-10	5.13292e-10	1.53765e-09	7.41195e-12	-1.17224	-1.44747	-2.23861	-2.34413	-2.98468
1416148_at	Laptm4b	114128	skyblue	2.72164e-05	4.91575e-10	5.58793e-09	3.55904e-07	7.25799e-06	6.05547e-05	2.4868e-09	1.90576e-08	4.86889e-07	3.6241e-06	1.61317	2.90282	2.27716	2.06219	1.21237
1416170_at	Trap1	68015	lightpink4	0.000198903	1.29141e-07	2.35176e-12	1.31257e-09	3.33929e-08	0.000322131	1.99129e-07	8.47777e-11	6.10746e-09	3.13794e-08	-1.38182	-2.02831	-2.12399	-2.30865	-2.97587
1416185_a_at	Adh5	11532	lavenderblush2	0.0154855	2.59372e-10	3.08632e-06	1.88747e-09	4.93068e-10	0.012698	1.53813e-09	3.32839e-06	8.02241e-09	9.45339e-10	-0.959278	-1.6966	-1.77505	-2.0097	-2.85952
1416202_at	Phb2	12034	skyblue	0.00407218	1.61299e-07	1.79812e-06	6.90344e-08	6.72256e-10	0.00412827	2.39765e-07	2.11073e-06	1.28921e-07	1.20758e-09	-1.02704	-1.83555	-1.55574	-2.13896	-2.86677
1416236_a_at	Mpzl2	14012	lightgreen	1.11297e-05	2.37774e-11	3.22831e-08	3.94177e-05	1.3311e-06	2.87529e-05	2.85563e-10	7.48736e-08	2.62706e-05	7.87732e-07	-1.07143	-3.03925	-1.94389	-1.8152	-1.66179
1416283_at	Gart	14450	black	4.49097e-08	4.24023e-11	5.96232e-13	1.92723e-08	5.1026e-14	3.47278e-07	4.25082e-10	3.53784e-11	4.74239e-08	1.09332e-12	-1.16228	-1.48492	-2.05927	-2.42247	-3.01408
1416345_at	Timm8a1	30058	black	0.000129497	2.57317e-09	2.61463e-06	1.185e-07	1.4355e-11	0.000224349	8.58241e-09	2.89198e-06	1.98493e-07	5.93623e-11	-0.919515	-1.85132	-1.56087	-2.1894	-2.9758
1416346_at	Timm8a1	30058	navajowhite	1.58861e-07	3.05174e-10	2.3313e-10	6.02204e-08	6.18398e-10	9.48859e-07	1.74142e-09	1.75437e-09	1.15543e-07	1.13154e-09	-1.09891	-1.82373	-1.90011	-2.41117	-3.01127
1416368_at	Gsta4	14860	black	3.40043e-08	5.4658e-09	3.15287e-07	3.96794e-11	3.9588e-14	2.80267e-07	1.52714e-08	4.86875e-07	5.20374e-10	9.13927e-13	-1.1902	-1.74347	-2.07604	-2.48566	-2.95235
1416407_at	Pea15a	18611	mediumpurple2	0.0011094	4.7014e-09	5.07075e-07	4.4644e-07	6.52894e-13	0.00137588	1.364e-08	7.24783e-07	5.88475e-07	6.31522e-12	0.695863	1.55374	1.52954	2.06744	2.9342
1416505_at	Nr4a1	15370	black	1.34092e-09	1.13649e-09	2.6186e-10	2.31415e-09	4.38867e-13	2.444e-08	4.57628e-09	1.8961e-09	9.32854e-09	4.84485e-12	-1.39229	-1.65117	-2.17748	-2.3345	-3.0929
1416529_at	Emp1	13730	black	2.44053e-12	2.38258e-08	4.50504e-09	1.13464e-08	2.58515e-15	2.40801e-10	5.01871e-08	1.6093e-08	3.141e-08	2.04123e-13	-3.31043	-1.66168	-1.79968	-1.93637	-2.066
1416530_a_at	Pnp	18950	darkseagreen4	1.06941e-07	9.71367e-16	8.78772e-11	2.43239e-09	1.65596e-15	6.94975e-07	4.90315e-13	8.78122e-10	9.66382e-09	1.50587e-13	-1.15474	-1.94533	-2.3825	-2.49498	-2.89943
1416576_at	Socs3	12702	skyblue	7.75729e-14	2.9207e-14	1.501e-15	1.28994e-10	5.91245e-10	2.41215e-11	4.52495e-12	1.16911e-12	1.17977e-09	1.09179e-09	-2.78696	-2.91769	-2.40567	-2.31571	-2.23725
1416590_a_at	Rab34	19376	mediumorchid	1.11859e-07	7.6544e-08	2.37282e-09	1.45256e-10	1.37036e-11	7.22361e-07	1.29781e-07	9.70112e-09	1.27848e-09	5.74448e-11	1.41202	1.60652	2.92317	2.61348	2.11773
1416709_a_at	Ngrn	83485	plum2	3.6827e-11	2.04041e-10	1.10893e-09	1.01153e-08	2.82763e-10	1.63592e-09	1.28486e-09	5.59898e-09	2.85585e-08	6.0126e-10	-1.50942	-2.16653	-2.38761	-2.61184	-2.87956
1416748_a_at	Mre11a	17535	navajowhite	0.000180739	4.66733e-07	0.00074717	3.19542e-07	2.60598e-09	0.000296601	5.87643e-07	0.000413009	4.47301e-07	3.68315e-09	-1.47717	-0.982683	-1.30875	-1.87228	-2.93812
1416757_at	Zwilch	68014	mediumpurple3	2.79375e-05	1.38039e-07	5.54949e-07	1.54534e-08	8.94338e-11	6.18909e-05	2.10389e-07	7.80181e-07	3.99087e-08	2.39914e-10	-1.41834	-1.40039	-2.19515	-2.3394	-2.86701
1416846_a_at	Pdzrn3	55983	floralwhite	3.08712e-06	6.03803e-07	2.30592e-07	1.48238e-07	3.27946e-06	1.00375e-05	7.29968e-07	3.75456e-07	2.38792e-07	1.76827e-06	1.94357	2.90177	2.56123	2.54214	2.25264
1416896_at	Rps6ka1	20111	lightpink3	6.87541e-08	2.1219e-08	2.92881e-06	2.17467e-07	2.01726e-08	4.87234e-07	4.56293e-08	3.18279e-06	3.27138e-07	2.03334e-08	-1.43988	-1.9429	-2.00198	-2.5658	-2.96539
1416915_at	Msh6	17688	black	2.89312e-10	9.05108e-09	1.07499e-09	4.62657e-12	2.44076e-13	7.47796e-09	2.26811e-08	5.47708e-09	1.37116e-10	3.24676e-12	-1.56135	-2.056	-2.31943	-2.61366	-2.93935
1416926_at	Trp53inp1	60599	navajowhite	2.18773e-08	5.3684e-06	0.00104388	1.04597e-05	0.0001506	2.00798e-07	4.80133e-06	0.000557623	8.38305e-06	5.69956e-05	3.00216	1.12328	0.950907	0.873043	0.594327
1416954_at	Slc25a10	27376	skyblue	8.91588e-06	4.91719e-06	1.21169e-06	0.000551341	1.58698e-05	2.40825e-05	4.44915e-06	1.51208e-06	0.000264394	7.32762e-06	2.89243	1.46411	1.76656	1.27646	1.38853
1416961_at	Bub1b	12236	black	1.54813e-05	3.02656e-05	1.57163e-06	2.38102e-06	4.99902e-09	3.80138e-05	2.1911e-05	1.88412e-06	2.36896e-06	6.30076e-09	-1.81726	-1.7532	-1.54747	-2.12676	-2.84053
1416968_a_at	Hsd3b7	101502	coral	1.3915e-13	6.23382e-06	1.93745e-05	1.54116e-07	3.28054e-06	3.96633e-11	5.47887e-06	1.6392e-05	2.4672e-07	1.76867e-06	-3.10076	-1.8229	-1.83463	-1.7881	-1.74702
1416973_at	NA	NA	black	5.07014e-08	1.85408e-10	3.36699e-07	8.1887e-11	5.38657e-13	3.82269e-07	1.19686e-09	5.14255e-07	8.62284e-10	5.45983e-12	-1.73682	-1.96832	-2.10417	-2.49658	-3.04273
1416991_at	Mto1	68291	navajowhite	9.5472e-09	1.04549e-08	1.26697e-07	5.19749e-13	4.50537e-11	1.06487e-07	2.55375e-08	2.30594e-07	3.80408e-11	1.42829e-10	-1.28471	-2.06805	-2.21296	-2.54	-2.89404
1416997_a_at	Hap1	15114	floralwhite	2.43209e-06	3.15655e-08	8.59164e-05	2.89865e-05	4.34825e-07	8.25286e-06	6.32646e-08	6.02839e-05	2.02081e-05	2.92503e-07	-2.87127	-1.99723	-1.84137	-1.49856	-1.4045
1417010_at	Zbtb18	30928	navajowhite	4.86688e-05	6.82311e-06	2.56983e-07	4.97015e-06	7.47541e-12	9.81741e-05	5.91459e-06	4.10453e-07	4.41843e-06	3.68555e-11	1.02215	0.988985	1.48174	2.21036	2.88968
1417011_at	Sdc2	15529	brown2	4.63859e-07	1.02381e-07	1.03478e-06	7.09119e-10	2.27399e-10	2.19551e-06	1.65011e-07	1.3186e-06	3.95822e-09	5.06255e-10	1.51378	1.93314	2.09052	2.51266	2.98139
1417013_at	Hspb8	80888	lightyellow	1.08607e-08	1.55473e-08	0.000301068	0.000394925	0.00181216	1.16332e-07	3.52535e-08	0.000183699	0.000196814	0.000560527	-1.81848	-2.86407	-1.33948	-1.46622	-0.913668
1417041_at	Polr1c	20016	black	0.000713988	1.95171e-06	0.0298002	4.31703e-06	5.43558e-09	0.000947805	1.99191e-06	0.0111062	3.9128e-06	6.73893e-09	-1.06623	-1.43158	-0.725157	-1.31343	-2.88069
1417077_at	Bcap29	12033	darkolivegreen	4.65971e-10	0.000866327	3.85433e-05	0.00036152	1.53316e-05	1.07935e-08	0.00043429	2.98216e-05	0.000182013	7.10509e-06	-3.01552	-0.717363	-0.698387	-0.716145	-0.809275
1417138_s_at	Polr2e	66420	black	7.32362e-05	3.28123e-07	3.2104e-07	1.84489e-07	1.18484e-08	0.000138527	4.34767e-07	4.93882e-07	2.85995e-07	1.30177e-08	-1.41435	-1.65543	-1.65747	-2.12775	-2.9845
1417146_at	Mri1	67873	paleturquoise	9.21191e-06	1.65243e-08	3.58177e-08	4.68469e-10	4.06834e-12	2.4713e-05	3.69707e-08	8.15481e-08	2.93132e-09	2.34502e-11	-0.844992	-1.86497	-1.70338	-2.25064	-2.9692
1417155_at	Mycn	18109	skyblue	4.44138e-05	1.85313e-08	1.88027e-05	0.000107295	1.1837e-06	9.10951e-05	4.07711e-08	1.5991e-05	6.27432e-05	7.09097e-07	-1.6244	-2.84683	-2.02061	-1.72144	-1.79298
1417167_at	Exosc5	27998	lightcoral	8.13548e-05	2.65808e-08	1.29877e-08	4.9559e-07	7.18443e-09	0.000151454	5.50179e-08	3.64671e-08	6.39795e-07	8.49641e-09	-0.90007	-1.62964	-1.76843	-2.39616	-2.91126
1417212_at	Fam195a	68241	darkseagreen4	4.47065e-07	5.53501e-05	0.000606252	3.60443e-06	8.63285e-12	2.13572e-06	3.74627e-05	0.000342427	3.35914e-06	4.03673e-11	-1.61894	-1.62304	-0.972401	-1.99248	-2.90365
1417217_at	Magel2	27385	lightcyan	5.12564e-11	1.13572e-09	2.90219e-10	1.0489e-06	2.92517e-06	2.07072e-09	4.57618e-09	2.05272e-09	1.19473e-06	1.59383e-06	3.15475	1.45745	1.65422	1.26506	0.746321
1417233_at	Chchd4	72170	lightgreen	3.45021e-06	1.02881e-12	7.24952e-08	1.20694e-13	3.71262e-14	1.09985e-05	3.4648e-11	1.44926e-07	1.64038e-11	8.80993e-13	-1.11283	-2.22584	-2.10717	-2.34489	-2.92199
1417240_at	Zyx	22793	blue2	2.55862e-12	8.02922e-09	1.64869e-06	3.26652e-07	5.20285e-08	2.50049e-10	2.06207e-08	1.96211e-06	4.55508e-07	4.56871e-08	3.26814	1.7336	1.29851	1.69006	1.5926
1417273_at	Pdk4	27273	salmon	6.50932e-06	6.50075e-08	1.05676e-07	8.27214e-08	7.13742e-10	1.85488e-05	1.13417e-07	1.98311e-07	1.49293e-07	1.26642e-09	-1.90299	-2.03756	-1.99873	-2.44708	-2.86641
1417276_at	Tulp2	56734	sienna4	1.711e-06	6.81778e-09	5.83822e-07	3.78916e-10	4.78409e-10	6.24591e-06	1.82271e-08	8.14004e-07	2.49941e-09	9.22335e-10	-1.10594	-1.9685	-1.97317	-2.31341	-2.90792
1417278_a_at	Nkd1	93960	black	9.13793e-05	6.20586e-05	4.05274e-06	6.06172e-07	1.61181e-07	0.000166966	4.13796e-05	4.20647e-06	7.57086e-07	1.22658e-07	1.44521	1.54023	2.18333	2.37958	2.90739
1417300_at	Smpdl3b	100340	darkolivegreen	9.47944e-08	1.63202e-10	1.30409e-09	2.72381e-13	9.33307e-15	6.30003e-07	1.08763e-09	6.25464e-09	2.6531e-11	3.38905e-13	-1.63233	-2.17591	-2.33521	-2.60457	-2.96639
1417359_at	Mfap2	17150	navajowhite	1.58821e-07	1.48942e-11	1.18353e-12	2.24859e-09	2.30087e-13	9.48859e-07	2.03416e-10	5.38393e-11	9.13225e-09	3.13248e-12	1.42143	1.72634	2.08779	2.50121	3.06826
1417365_a_at	NA	NA	mediumpurple1	8.68825e-07	3.91855e-10	1.85116e-08	0.000653753	1.14872e-07	3.59057e-06	2.09202e-09	4.83902e-08	0.000307426	9.09709e-08	1.19742	3.11026	1.62696	1.52224	1.51731
1417371_at	Peli1	67245	black	4.97091e-05	8.31107e-07	4.54991e-06	1.04449e-08	3.13091e-10	0.000100017	9.60723e-07	4.63708e-06	2.93051e-08	6.53481e-10	1.03503	1.50113	1.87916	2.27766	2.93629
1417372_a_at	Peli1	67245	navajowhite	0.00457259	1.23171e-07	4.29325e-07	1.29479e-08	1.83267e-10	0.00455865	1.91977e-07	6.30866e-07	3.48764e-08	4.2632e-10	1.10721	1.72202	1.79005	2.11932	2.91571
1417373_a_at	Tuba4a	22145	darkseagreen3	7.4393e-08	5.31795e-08	1.52273e-06	5.4683e-08	1.38505e-11	5.16494e-07	9.60916e-08	1.83302e-06	1.07422e-07	5.77461e-11	-0.62412	-1.43386	-1.58848	-2.181	-2.96385
1417374_at	Tuba4a	22145	skyblue	3.50531e-07	6.72284e-11	5.67771e-09	1.10185e-10	1.27273e-14	1.76754e-06	5.77836e-10	1.93049e-08	1.06087e-09	4.03945e-13	-0.737882	-1.55539	-1.74105	-2.34678	-2.94445
1417437_at	Xrcc6	14375	skyblue	5.52836e-07	2.63463e-09	1.1406e-10	3.19829e-07	8.4837e-11	2.52465e-06	8.75913e-09	1.05925e-09	4.47595e-07	2.30506e-10	-1.35508	-1.42663	-1.77024	-2.47681	-2.98704
1417470_at	Apobec3	80287	brown2	3.30957e-09	3.12749e-12	1.63464e-13	3.55623e-11	2.29873e-10	4.87516e-08	7.04776e-11	1.66065e-11	4.85595e-10	5.09974e-10	-1.25438	-2.03021	-2.32356	-2.62726	-2.84317
1417598_a_at	Fxr1	14359	black	3.39639e-06	1.56381e-08	1.42069e-08	7.64564e-09	2.77991e-08	1.08577e-05	3.54206e-08	3.91524e-08	2.30325e-08	2.67769e-08	-2.03611	-1.76804	-1.78904	-2.16756	-3.03156
1417612_at	Ier5	15939	plum2	1.46738e-12	2.61373e-08	3.88809e-12	1.2241e-09	1.02129e-10	1.58499e-10	5.43358e-08	1.14832e-10	5.7833e-09	2.67732e-10	2.55456	1.54252	2.09796	2.4791	2.93615
1417656_at	Mybl2	17865	black	1.04052e-12	2.06675e-07	6.43072e-07	1.01076e-07	7.15421e-09	1.29731e-10	2.9484e-07	8.8339e-07	1.74975e-07	8.46856e-09	-1.49618	-1.94489	-2.06935	-2.62546	-2.90807
1417661_at	Rdm1	66599	lightgreen	4.26289e-08	5.35462e-12	2.62158e-09	1.62418e-09	1.64272e-10	3.32902e-07	1.02734e-10	1.04443e-08	7.12429e-09	3.89085e-10	-2.08953	-2.01526	-2.37126	-2.608	-2.93168
1417719_at	Sap30	60406	blueviolet	1.65771e-09	1.51395e-09	1.19681e-08	4.95564e-07	2.51712e-08	2.91274e-08	5.71292e-09	3.4191e-08	6.39795e-07	2.45388e-08	-3.03747	-2.32705	-1.52852	-2.0047	-1.4693
1417733_at	Rnf146	68031	lightyellow	1.10622e-08	2.67403e-08	3.36471e-08	6.87448e-09	5.03111e-10	1.17998e-07	5.52188e-08	7.75081e-08	2.13023e-08	9.61201e-10	2.18809	2.22582	2.18075	2.49528	2.96867
1417775_at	Polr1a	20019	firebrick4	0.00445209	7.37551e-05	1.87172e-07	2.3247e-07	8.27731e-10	0.00445401	4.81731e-05	3.16838e-07	3.46232e-07	1.43019e-09	-0.721465	-1.03164	-1.85048	-1.79857	-2.9197
1417779_at	Ntpcr	66566	black	9.24023e-08	6.86636e-08	3.86106e-05	1.83966e-09	8.15665e-11	6.17304e-07	1.18594e-07	2.98668e-05	7.87072e-09	2.23292e-10	-2.03446	-2.25264	-1.9983	-2.27484	-2.84971
1417871_at	Hsd17b7	15490	black	0.00151202	1.72504e-07	9.69284e-05	4.52753e-07	2.58169e-09	0.00179121	2.53203e-07	6.71532e-05	5.95007e-07	3.65798e-09	1.14251	2.01567	1.09881	1.85042	2.91896
1417913_at	Gins4	109145	black	2.59918e-05	2.83553e-07	2.35256e-05	1.01144e-06	3.89042e-09	5.83456e-05	3.84735e-07	1.94237e-05	1.15836e-06	5.13413e-09	-1.37171	-1.39267	-1.73655	-2.26899	-2.9107
1417919_at	Ppp1r7	66385	lavenderblush3	1.14373e-05	6.73849e-07	9.64986e-07	1.09857e-07	2.12544e-07	2.94363e-05	8.00134e-07	1.24197e-06	1.8729e-07	1.56017e-07	-0.912711	-1.4997	-1.96611	-2.01537	-2.86535
1417953_at	Fam3c	27999	skyblue	0.000245531	8.4194e-09	8.1765e-09	1.24344e-07	2.39161e-10	0.000385067	2.1401e-08	2.5547e-08	2.06155e-07	5.26439e-10	-0.806061	-1.8111	-2.04086	-2.09859	-2.84812
1417977_at	Eif4e3	66892	firebrick3	2.09056e-05	8.43954e-07	5.27595e-07	6.18765e-08	3.65099e-08	4.87105e-05	9.73939e-07	7.48528e-07	1.17898e-07	3.37833e-08	1.37263	1.95632	1.94738	2.5438	2.97204
1417978_at	Eif4e3	66892	orangered4	1.99986e-08	4.85648e-10	5.15289e-10	1.938e-10	4.76125e-11	1.87069e-07	2.46487e-09	3.16463e-09	1.57746e-09	1.49341e-10	1.50311	2.0283	2.0127	2.72259	2.90135
1417985_at	Nrarp	67122	mediumpurple1	1.70065e-07	1.80855e-06	7.99044e-06	5.12516e-05	9.71784e-12	1.00229e-06	1.86547e-06	7.56085e-06	3.30239e-05	4.41006e-11	1.29051	0.80228	1.19649	2.07331	2.92025
1418042_a_at	Abcc5	27416	lightpink2	0.00358766	5.35847e-07	4.0844e-05	3.31034e-07	1.47929e-08	0.00370666	6.60833e-07	3.13917e-05	4.60301e-07	1.56143e-08	-0.959459	-1.89923	-1.4706	-2.13274	-2.86426
1418091_at	Tfcp2l1	81879	brown4	1.82137e-08	4.35629e-05	5.05244e-05	8.55311e-06	3.11823e-07	1.73537e-07	3.02378e-05	3.78385e-05	7.05525e-06	2.18351e-07	-1.5401	-1.5445	-1.69908	-2.34713	-2.9121
1418101_a_at	Rtn3	20168	floralwhite	3.06491e-09	1.835e-11	3.64251e-12	1.47922e-11	1.10001e-13	4.61825e-08	2.33442e-10	1.109e-10	2.82132e-10	1.89654e-12	2.06404	2.53835	2.38118	2.56357	2.94566
1418110_a_at	Inpp5d	16331	skyblue	9.80084e-09	5.83294e-11	9.70876e-10	2.28989e-09	6.92436e-12	1.08257e-07	5.24272e-10	5.0448e-09	9.25497e-09	3.48493e-11	-1.98906	-2.47058	-2.33672	-2.54958	-2.90151
1418127_a_at	Aifm1	26926	skyblue	0.000743944	1.50733e-08	2.06507e-07	3.78823e-08	8.43668e-11	0.000981224	3.44816e-08	3.4197e-07	8.07121e-08	2.29405e-10	-1.14673	-1.60352	-1.96041	-2.32192	-2.8525
1418133_at	Bcl3	12051	coral	2.33001e-15	8.18414e-15	1.56815e-12	1.90091e-11	8.57038e-13	2.20789e-12	2.00449e-12	6.37243e-11	3.27846e-10	7.5088e-12	-3.0604	-2.16849	-2.22436	-2.38247	-2.63134
1418149_at	Chga	12652	black	7.66784e-08	3.04492e-09	3.05259e-10	6.57155e-07	7.08448e-07	5.29495e-07	9.70162e-09	2.13206e-09	8.09393e-07	4.48691e-07	-1.26829	-1.96074	-2.92223	-2.38815	-1.41515
1418171_at	Tceal8	66684	mediumpurple3	9.05242e-06	8.12858e-11	1.40148e-05	0.00041439	9.71802e-08	2.43798e-05	6.61069e-10	1.23791e-05	0.000205306	7.86912e-08	2.93821	1.84692	1.14103	1.10285	0.99507
1418349_at	Hbegf	15200	black	6.87502e-11	1.36544e-07	5.46666e-07	4.84143e-06	2.82992e-05	2.60323e-09	2.08417e-07	7.71018e-07	4.31845e-06	1.23812e-05	-3.09366	-2.19238	-1.92137	-1.69736	-1.70427
1418350_at	Hbegf	15200	skyblue	9.6015e-09	1.13304e-07	8.05298e-07	2.11151e-05	0.000167731	1.06976e-07	1.78983e-07	1.06733e-06	1.53638e-05	6.28845e-05	-3.08876	-2.09032	-1.77293	-1.51416	-1.47107
1418362_at	Zfp42	22702	black	6.11696e-12	4.14888e-08	2.88664e-07	2.41304e-07	4.75216e-07	4.71945e-10	7.87231e-08	4.51799e-07	3.56212e-07	3.15783e-07	-1.27946	-1.75858	-2.16165	-2.50789	-2.85607
1418395_at	Slc47a1	67473	black	3.99181e-11	3.18369e-13	8.36344e-08	3.92059e-06	9.96133e-15	1.74265e-09	1.82681e-11	1.63252e-07	3.60776e-06	3.51285e-13	-1.46903	-1.4734	-2.37004	-2.47336	-2.87598
1418488_s_at	Ripk4	72388	plum1	3.97558e-11	4.03186e-06	5.17395e-06	0.00171656	0.000185863	1.74265e-09	3.73256e-06	5.18326e-06	0.00072334	6.90293e-05	2.9852	1.0536	1.43276	1.04269	0.603983
1418495_at	Zc3h8	57432	darkseagreen4	1.13507e-07	1.35391e-10	5.69116e-09	8.99111e-10	4.29618e-13	7.29791e-07	9.45917e-10	1.93408e-08	4.62577e-09	4.7958e-12	-1.60144	-1.99369	-2.36935	-2.34242	-3.02888
1418506_a_at	Prdx2	21672	blue2	0.000223766	6.53285e-10	8.7586e-08	7.35302e-09	9.67721e-12	0.000355993	3.02802e-09	1.69486e-07	2.23351e-08	4.40343e-11	1.47368	1.66418	2.3071	2.22327	2.91579
1418514_at	Mtf2	17765	skyblue	2.09906e-08	4.17939e-07	3.82806e-07	1.37738e-07	7.22423e-10	1.94574e-07	5.34022e-07	5.73186e-07	2.24791e-07	1.27914e-09	-1.48939	-2.11514	-2.23989	-2.28766	-2.86519
1418516_at	Mtf2	17765	mediumpurple3	2.2008e-06	1.32377e-06	5.01717e-07	1.08786e-07	1.61226e-09	7.60033e-06	1.42968e-06	7.19118e-07	1.85626e-07	2.48401e-09	-1.29349	-1.9301	-2.14084	-2.41333	-2.91097
1418545_at	Wasf1	83767	black	3.44265e-06	2.10003e-10	3.33326e-05	1.34685e-05	9.13327e-05	1.09846e-05	1.31455e-09	2.62937e-05	1.04335e-05	3.60374e-05	3.04737	1.26081	1.62074	1.17711	1.40443
1418615_at	Astn1	11899	chocolate4	3.20152e-07	4.10696e-07	1.19147e-06	5.77355e-08	8.04531e-12	1.64544e-06	5.26503e-07	1.48934e-06	1.121e-07	3.83952e-11	1.35748	1.44962	1.22939	1.88981	3.20714
1418630_at	Khdrbs1	20218	salmon2	1.90578e-06	0.00190922	1.89767e-05	5.83738e-06	0.000143281	6.8021e-06	0.000881377	1.61043e-05	5.06158e-06	5.44165e-05	2.87128	1.16182	1.24279	1.57142	1.07551
1418631_at	Ube2h	22214	navajowhite	3.324e-08	1.46942e-07	1.63428e-07	0.000378962	3.12342e-05	2.75294e-07	2.21888e-07	2.82858e-07	0.000189944	1.35821e-05	2.90211	1.92328	1.89324	1.59405	1.26051
1418678_at	Has2	15117	darkmagenta	3.81565e-08	4.19815e-09	2.82212e-09	3.8614e-08	6.63881e-08	3.0613e-07	1.23839e-08	1.10917e-08	8.17347e-08	5.63854e-08	1.92948	2.87215	2.61227	2.3675	2.18888
1418694_at	Kcmf1	74287	black	0.0459754	9.8246e-08	0.000104362	0.00116353	0.000300203	0.0314159	1.59674e-07	7.17727e-05	0.000512623	0.000106988	-0.612024	-2.8741	-1.55233	-1.29574	-1.30208
1418727_at	Nup155	170762	skyblue	0.000892214	7.71283e-06	4.43994e-08	4.84593e-05	4.29121e-12	0.00114277	6.58452e-06	9.69391e-08	3.14117e-05	2.43479e-11	-0.957729	-1.08887	-1.46384	-2.03202	-2.88682
1418746_at	Pnkd	56695	saddlebrown	2.81731e-06	2.38057e-06	6.66545e-10	4.238e-07	6.80273e-11	9.31366e-06	2.35965e-06	3.81007e-09	5.62907e-07	1.93666e-10	1.1489	1.15446	2.32527	2.00413	2.9244
1418753_at	Gfpt2	14584	skyblue	4.26668e-12	1.25153e-13	7.35656e-09	2.87986e-10	5.312e-13	3.74206e-10	9.23311e-12	2.36803e-08	2.07529e-09	5.41668e-12	-1.91382	-2.38027	-2.43346	-2.68671	-2.95882
1418884_x_at	Tuba1a	22142	coral	4.41613e-06	1.80547e-10	2.47061e-09	2.21725e-08	2.05773e-11	1.34748e-05	1.17427e-09	9.97321e-09	5.29769e-08	7.83904e-11	1.01647	1.70369	1.52125	2.13538	3.13593
1418908_at	Pam	18484	green4	2.17873e-09	3.63132e-10	9.19285e-11	1.62307e-11	1.17351e-11	3.56182e-08	1.995e-09	9.06004e-10	2.94585e-10	5.09776e-11	1.96461	2.30416	2.40402	2.71514	2.89463
1418912_at	Plxdc2	67448	lightyellow	1.81921e-11	3.72915e-10	8.03236e-10	1.22588e-08	2.01288e-09	9.93862e-10	2.02546e-09	4.38935e-09	3.34783e-08	2.98183e-09	3.10125	2.31706	2.18221	2.17967	2.04154
1418919_at	Sgol1	72415	skyblue	9.81829e-06	7.45082e-05	2.60502e-05	4.83399e-07	1.06555e-08	2.60739e-05	4.8624e-05	2.11795e-05	6.278e-07	1.18871e-08	-1.61739	-1.28629	-1.8853	-2.11217	-2.90676
1418983_at	Inadl	12695	brown2	6.23115e-10	3.23031e-10	4.52681e-09	1.78747e-06	7.45988e-10	1.32334e-08	1.82318e-09	1.61378e-08	1.86543e-06	1.31236e-09	3.12695	2.29506	1.74517	1.54489	1.3814
1418984_at	Inadl	12695	darkmagenta	2.1636e-10	9.94221e-10	1.38422e-08	1.40982e-05	4.97535e-07	6.01669e-09	4.1546e-09	3.83839e-08	1.08498e-05	3.28979e-07	2.92407	2.48162	2.01468	1.67789	1.35741
1418994_at	Gtsf1l	68236	darkseagreen2	3.8159e-06	2.65196e-08	4.85936e-07	1.4088e-07	2.3713e-08	1.19125e-05	5.49094e-08	7.00784e-07	2.29123e-07	2.33007e-08	-1.31343	-1.85049	-1.96158	-2.51475	-2.93031
1419031_at	Fads2	56473	navajowhite	2.34652e-08	2.09563e-11	3.84082e-12	3.35079e-10	9.68629e-10	2.12897e-07	2.59217e-10	1.14076e-10	2.28588e-09	1.63146e-09	1.08097	2.21911	2.21584	2.21323	2.9252
1419062_at	Epb4.1l3	13823	mediumpurple3	1.50092e-07	1.35846e-06	3.4704e-07	2.18964e-08	6.93775e-09	9.12913e-07	1.46078e-06	5.27884e-07	5.25751e-08	8.24887e-09	2.29699	1.88822	1.95501	2.50957	2.93896
1419076_a_at	Brca2	12190	darkmagenta	1.42584e-05	0.00101843	6.52202e-07	0.000252557	1.24653e-08	3.53921e-05	0.000501296	8.94469e-07	0.000132901	1.35207e-08	-1.73314	-0.897007	-1.5803	-1.27534	-2.91996
1419077_at	Mpp3	13384	mediumpurple3	0.00481717	6.70674e-05	0.000168089	1.72178e-06	6.38134e-08	0.00476305	4.42999e-05	0.000109571	1.80688e-06	5.44994e-08	0.839592	1.49543	1.36209	2.14739	2.90125
1419101_at	Sin3a	20466	black	3.35671e-07	1.29845e-06	5.88385e-08	1.73854e-07	4.25129e-09	1.70535e-06	1.40547e-06	1.22444e-07	2.71597e-07	5.51418e-09	-1.52019	-1.69292	-1.72277	-1.99425	-3.11307
1419130_at	Adat2	66757	black	0.0011526	1.4812e-07	2.76657e-06	7.74795e-08	2.07393e-10	0.00142101	2.23336e-07	3.03406e-06	1.41485e-07	4.71217e-10	-0.717152	-1.61922	-1.87917	-1.81207	-2.89409
1419155_a_at	Sox4	20677	plum2	5.98676e-09	4.53956e-11	1.21411e-12	5.91324e-10	3.65657e-12	7.5101e-08	4.4654e-10	5.44798e-11	3.44207e-09	2.16923e-11	1.40239	1.96393	2.34416	2.56596	2.96931
1419156_at	Sox4	20677	floralwhite	1.03578e-07	4.14416e-14	4.74248e-15	1.20772e-09	6.16856e-14	6.78708e-07	5.03563e-12	2.27132e-12	5.73187e-09	1.22676e-12	1.45953	2.11282	2.37422	2.59093	2.96536
1419173_at	Acy1	109652	plum	6.04376e-09	3.07803e-10	8.37659e-10	1.18455e-10	3.46338e-12	7.57236e-08	1.74998e-09	4.51128e-09	1.11479e-09	2.09172e-11	-1.64124	-2.14546	-2.26901	-2.55726	-2.98843
1419204_at	Dll1	13388	coral2	2.40841e-05	4.67336e-10	1.54375e-08	1.20454e-07	8.13314e-12	5.46522e-05	2.39479e-09	4.18557e-08	2.01075e-07	3.86169e-11	1.08245	2.06389	1.7221	2.33463	2.95153
1419235_s_at	Helb	117599	black	3.29928e-08	3.67739e-12	1.27006e-11	1.10439e-10	1.05289e-16	2.73689e-07	7.80448e-11	2.41926e-10	1.0614e-09	3.5645e-14	-1.21795	-1.89134	-2.33717	-2.52215	-2.93315
1419249_at	Cdk14	18647	black	2.09556e-10	7.69775e-10	2.90533e-10	6.10733e-09	1.15976e-09	5.90753e-09	3.40983e-09	2.05272e-09	1.93666e-08	1.90228e-09	2.43851	2.35014	2.47747	2.53283	2.9236
1419278_at	Usp48	170707	brown4	1.69466e-05	1.92386e-07	1.26555e-07	2.666e-07	2.24059e-09	4.09746e-05	2.77695e-07	2.30524e-07	3.85757e-07	3.25272e-09	-2.03358	-1.57301	-2.18433	-2.22542	-2.85512
1419279_at	Pip4k2a	18718	lightpink2	1.26897e-07	1.95862e-05	0.000279595	0.00654753	5.57959e-05	7.98864e-07	1.49516e-05	0.000171864	0.00237319	2.29983e-05	2.94458	0.770366	0.604012	0.534368	0.723454
1419309_at	Pdpn	14726	mediumpurple2	6.82764e-08	1.87263e-08	1.43311e-09	1.87222e-05	3.62162e-15	4.84183e-07	4.10354e-08	6.67298e-09	1.38433e-05	2.27051e-13	2.12395	1.528	2.07229	2.26031	3.02285
1419350_at	Hook2	170833	navajowhite	6.41804e-05	0.000116413	2.37906e-06	3.66997e-08	2.53969e-07	0.000124097	7.23882e-05	2.67019e-06	7.86801e-08	1.82598e-07	-0.582442	-0.940194	-1.30585	-1.92478	-2.87487
1419415_a_at	Rarg	19411	lightsteelblue	4.75429e-08	9.58287e-12	3.75142e-09	4.67747e-07	1.79361e-16	3.63306e-07	1.53452e-10	1.39486e-08	6.13059e-07	5.06012e-14	-2.0077	-2.03481	-2.26195	-2.68333	-2.99501
1419418_a_at	Morc1	17450	lightcyan	3.51602e-05	5.86004e-07	6.24473e-06	4.4028e-07	2.27147e-07	7.50872e-05	7.11504e-07	6.10634e-06	5.81624e-07	1.65232e-07	-1.00627	-1.6498	-1.94324	-2.31634	-2.88307
1419490_at	Fam19a5	106014	floralwhite	4.01411e-13	1.97714e-12	7.54509e-09	4.61809e-06	8.89598e-13	7.24248e-11	5.16983e-11	2.4125e-08	4.14518e-06	7.66979e-12	2.87958	2.79987	2.13449	2.08264	2.07354
1419502_at	Ghdc	80860	white	2.96865e-05	5.35729e-07	1.1104e-07	1.93091e-05	3.75138e-07	6.51885e-05	6.60819e-07	2.06348e-07	1.42017e-05	2.5712e-07	-1.56655	-1.66842	-1.8993	-2.06774	-2.85329
1419522_at	Zmynd19	67187	mediumorchid	0.000640064	3.08642e-08	1.44412e-06	1.59479e-06	2.53847e-08	0.000865231	6.21604e-08	1.75065e-06	1.69682e-06	2.47281e-08	-0.960432	-1.62196	-1.64428	-1.74493	-3.00342
1419550_a_at	Stk39	53416	plum1	4.47526e-11	1.074e-09	5.07826e-11	2.01999e-11	1.78071e-11	1.86674e-09	4.38998e-09	6.27071e-10	3.37294e-10	6.95852e-11	2.1426	1.60276	2.02542	2.56028	3.10413
1419551_s_at	Stk39	53416	navajowhite	1.12154e-07	9.42642e-06	1.206e-07	9.12921e-08	2.23348e-10	7.23293e-07	7.82851e-06	2.2136e-07	1.61334e-07	4.99865e-10	1.7221	0.995445	1.63739	2.40201	2.96997
1419577_at	Fig4	103199	orangered4	3.94368e-10	1.82206e-08	1.1331e-08	9.19886e-10	4.68224e-11	9.43305e-09	4.01689e-08	3.28043e-08	4.69113e-09	1.4755e-10	-1.61793	-2.09072	-1.95415	-2.60742	-2.97232
1419639_at	Efnb2	13642	lightyellow	2.48089e-05	1.72662e-11	7.82089e-08	2.14375e-07	2.29082e-12	5.60614e-05	2.22917e-10	1.54498e-07	3.2325e-07	1.54781e-11	1.6819	1.41856	2.23846	2.51812	2.87195
1419658_at	NA	NA	skyblue	3.12523e-10	1.87939e-05	0.000534734	0.00513234	0.00704434	7.86012e-09	1.43947e-05	0.000306001	0.00191366	0.00195402	2.94108	1.0492	0.90562	0.606793	0.602648
1419706_a_at	Akap12	83397	lavenderblush2	1.46437e-06	2.37922e-05	3.02517e-08	2.46652e-11	1.27525e-13	5.50018e-06	1.77342e-05	7.13469e-08	3.80342e-10	2.10256e-12	-1.0692	-1.09489	-2.02446	-2.02812	-3.01015
1419752_at	Nfx1	74164	blue2	1.19963e-07	1.60214e-07	8.58394e-09	2.53212e-07	4.77666e-10	7.622e-07	2.38439e-07	2.64989e-08	3.70792e-07	9.21253e-10	-1.97861	-1.74694	-2.22921	-2.38402	-2.93452
1419879_s_at	Trim25	217069	lightcyan	8.33907e-10	1.59237e-09	4.96703e-08	5.16476e-06	7.87907e-07	1.66602e-08	5.92321e-09	1.06607e-07	4.56913e-06	4.94359e-07	-1.50962	-2.26048	-1.8674	-2.36795	-2.93115
1419929_at	D15Ertd55e	52458	darkmagenta	5.83741e-07	6.42904e-08	7.84001e-07	4.70373e-11	3.20487e-14	2.63761e-06	1.12451e-07	1.04363e-06	5.75099e-10	7.97785e-13	-1.52475	-2.15386	-2.08975	-2.62185	-2.93983
1419954_s_at	Zfand3	21769	salmon4	3.88986e-06	1.01085e-07	1.91519e-08	8.81109e-10	4.78667e-11	1.21361e-05	1.63236e-07	4.9619e-08	4.57319e-09	1.4982e-10	1.54172	1.82637	2.43445	2.39216	2.90505
1420091_s_at	Morc3	338467	darkgrey	2.93562e-05	1.21643e-07	1.40845e-05	5.64465e-09	4.98563e-12	6.46013e-05	1.89929e-07	1.24243e-05	1.82662e-08	2.7165e-11	-1.25166	-1.46161	-1.80767	-2.2959	-2.97057
1420095_s_at	Zscan21	22697	darkseagreen4	7.13699e-07	9.37481e-09	5.43485e-10	2.42045e-07	5.15871e-11	3.07713e-06	2.33584e-08	3.29484e-09	3.56914e-07	1.58404e-10	1.60583	1.74895	2.31199	2.38189	2.95237
1420119_s_at	Phf3	213109	orangered3	7.1019e-07	1.54331e-09	1.83872e-07	1.24548e-08	8.35111e-09	3.06329e-06	5.78937e-09	3.12435e-07	3.38395e-08	9.64261e-09	-1.86363	-1.93918	-2.44929	-2.34762	-2.84808
1420337_at	Gbx2	14472	darkolivegreen4	1.75215e-14	2.87108e-07	3.01396e-16	6.69266e-07	3.03216e-11	9.46291e-12	3.88734e-07	3.36813e-13	8.21886e-07	1.06338e-10	-3.04106	-1.28959	-2.18016	-2.33466	-2.19096
1420372_at	Sntb2	20650	skyblue	1.20106e-06	9.68977e-08	1.50315e-05	4.75901e-07	3.28555e-08	4.70402e-06	1.58151e-07	1.31593e-05	6.21099e-07	3.09488e-08	-1.84807	-2.24207	-1.68319	-2.0395	-2.99452
1420497_a_at	Cebpz	12607	black	0.00168307	2.8507e-07	1.07856e-08	3.7291e-08	3.20509e-10	0.00195947	3.86565e-07	3.14424e-08	7.97723e-08	6.65955e-10	-0.853138	-1.63314	-2.16803	-2.00058	-2.8696
1420505_a_at	Stxbp1	20910	skyblue	6.72384e-05	1.13221e-05	1.0235e-06	1.0919e-05	4.56329e-09	0.000128887	9.23091e-06	1.30642e-06	8.69506e-06	5.84587e-09	1.08126	1.24705	1.57847	2.25493	2.87
1420518_a_at	Igsf9	93842	floralwhite	9.2855e-11	1.6753e-09	1.37688e-07	6.761e-08	6.34218e-13	3.2856e-09	6.17608e-09	2.46431e-07	1.26629e-07	6.16983e-12	2.1788	1.76157	2.02859	2.45402	3.04174
1420548_a_at	Knop1	66356	darkslateblue	3.19103e-07	3.14952e-11	6.99428e-11	5.89385e-08	4.7175e-12	1.64215e-06	3.5041e-10	7.5885e-10	1.13906e-07	2.61245e-11	-1.00696	-1.6453	-1.99594	-2.27491	-3.01647
1420598_x_at	Defa-rs2	13222	coral	8.40115e-06	2.39854e-08	4.81042e-05	0.00742444	0.00827497	2.29704e-05	5.04205e-08	3.62568e-05	0.00265173	0.00226275	0.799935	2.88271	0.860246	0.898824	0.345113
1420628_at	Pura	19290	salmon	9.67188e-07	9.01531e-08	2.14287e-06	3.30968e-07	2.26819e-08	3.93995e-06	1.48785e-07	2.44646e-06	4.60301e-07	2.24526e-08	-2.98786	-2.07838	-2.13992	-1.89021	-2.18101
1420731_a_at	Csrp2	13008	black	1.35406e-06	5.72516e-13	9.85266e-09	5.32516e-09	9.9541e-12	5.17876e-06	2.43416e-11	2.93216e-08	1.74936e-08	4.47727e-11	-2.44329	-2.94496	-2.06761	-2.30145	-2.19269
1420772_a_at	Tsc22d3	14605	plum2	1.63978e-08	1.12639e-07	3.92637e-09	2.26149e-09	1.30885e-09	1.5889e-07	1.78115e-07	1.44731e-08	9.16553e-09	2.09851e-09	2.59396	2.15846	2.21997	2.4948	2.92745
1420798_s_at	NA	NA	lightpink4	3.58908e-07	2.35926e-07	1.13008e-07	4.38603e-09	6.4028e-11	1.80005e-06	3.29513e-07	2.09373e-07	1.51675e-08	1.86309e-10	1.98404	2.11852	1.74711	2.33191	3.15701
1420852_a_at	NA	NA	skyblue	9.6645e-06	2.40036e-06	1.60325e-06	2.54026e-07	4.10293e-08	2.57254e-05	2.37585e-06	1.91538e-06	3.71519e-07	3.72724e-08	-1.96551	-2.08966	-2.40254	-2.48071	-2.86433
1420859_at	Pkia	18767	blue2	7.843e-06	5.28513e-12	1.03092e-06	1.52045e-10	2.88186e-10	2.17045e-05	1.02032e-10	1.31489e-06	1.32373e-09	6.10025e-10	0.73602	1.94988	1.80843	2.12315	2.91601
1420877_at	2015-09-06	56526	darkolivegreen	3.18299e-05	1.04427e-05	2.06935e-08	2.00955e-09	3.6243e-11	6.91699e-05	8.57942e-06	5.28171e-08	8.36487e-09	1.21004e-10	0.959243	1.16992	1.83767	2.1597	2.96727
1420928_at	St6gal1	20440	darkgrey	6.73027e-13	1.25306e-11	6.16713e-11	2.88751e-11	5.15658e-12	1.01562e-10	1.82714e-10	7.02929e-10	4.2083e-10	2.79465e-11	2.99056	2.43044	2.51962	2.46777	2.3862
1420930_s_at	Ctnnal1	54366	skyblue	1.86021e-07	2.72061e-07	9.00099e-09	8.0477e-09	1.28087e-08	1.07298e-06	3.71445e-07	2.74203e-08	2.40009e-08	1.38245e-08	-2.04456	-1.91759	-2.4981	-2.50839	-2.92157
1420967_at	Slc25a15	18408	darkgrey	1.6149e-06	9.33345e-09	1.40886e-06	9.95352e-09	1.09905e-10	5.96301e-06	2.32864e-08	1.71505e-06	2.82932e-08	2.8216e-10	-1.77572	-1.68731	-1.86772	-2.51553	-2.93802
1420979_at	Pak1	18479	floralwhite	3.23317e-08	3.37845e-12	9.25186e-08	8.40862e-05	4.9231e-08	2.69892e-07	7.4243e-11	1.77139e-07	5.08033e-05	4.36761e-08	2.0037	2.96791	1.41745	1.74974	2.28665
1420981_a_at	Lmo4	16911	lightyellow	5.23481e-09	1.38908e-10	3.15682e-09	4.9766e-10	2.98261e-12	6.7824e-08	9.65047e-10	1.20814e-08	3.06131e-09	1.87452e-11	1.61378	2.25009	2.31429	2.50969	2.92523
1421020_at	Ranbp17	66011	mediumpurple3	2.72956e-12	6.59289e-08	4.76996e-09	1.31386e-08	1.1723e-12	2.64231e-10	1.14541e-07	1.68069e-08	3.52631e-08	9.28726e-12	-1.72175	-1.82601	-2.0359	-2.5541	-3.09213
1421113_at	Pga5	58803	lightyellow	1.51787e-07	1.51381e-06	0.000213832	0.000156461	0.0028057	9.18554e-07	1.60417e-06	0.000135502	8.72346e-05	0.000837709	2.96464	1.37897	1.32856	1.32117	1.12999
1421147_at	Terf2	21750	skyblue	8.29375e-08	2.57181e-08	2.11272e-07	2.32909e-09	1.61426e-10	5.65486e-07	5.35362e-08	3.48397e-07	9.35573e-09	3.84314e-10	1.76813	1.9961	2.28609	2.55312	2.88765
1421167_at	Atp11a	50770	blue2	2.72234e-09	3.63107e-07	7.30259e-08	1.05786e-07	1.32435e-07	4.2198e-08	4.74526e-07	1.45784e-07	1.81408e-07	1.03037e-07	-2.99692	-2.15664	-2.19389	-2.12952	-2.09761
1421193_a_at	Pbx3	18516	navajowhite	1.03139e-08	7.5853e-10	2.32347e-09	3.56969e-10	1.08042e-10	1.12471e-07	3.36966e-09	9.56351e-09	2.4007e-09	2.7867e-10	2.29603	2.34286	2.22515	2.49989	2.98899
1421235_s_at	Recql5	170472	navajowhite	9.56879e-07	2.7061e-06	2.39088e-09	1.64378e-08	1.76126e-08	3.90881e-06	2.63388e-06	9.73933e-09	4.18591e-08	1.81272e-08	-1.89985	-1.97632	-2.89918	-2.26618	-2.25446
1421260_a_at	Srm	20810	lightslateblue	5.12475e-06	3.43831e-11	3.31058e-12	2.95883e-09	6.81538e-13	1.52056e-05	3.7121e-10	1.03727e-10	1.11767e-08	6.48118e-12	-0.907575	-2.02724	-2.04722	-2.48446	-2.84788
1421301_at	Zic2	22772	lightcyan1	3.13583e-15	1.27756e-10	2.47072e-07	3.79108e-06	1.16784e-09	2.6815e-12	9.08974e-10	3.97368e-07	3.50458e-06	1.91182e-09	3.27755	1.69414	1.39038	1.68591	1.76324
1421365_at	Fst	14313	skyblue	2.65904e-08	8.72309e-10	3.98493e-06	1.04471e-09	2.72462e-08	2.3202e-07	3.74102e-09	4.14636e-06	5.11781e-09	2.63292e-08	3.1752	0.836869	1.15157	1.61877	1.44955
1421624_a_at	Enah	13800	skyblue	4.03869e-09	7.17208e-11	3.47883e-11	4.41217e-08	1.2418e-10	5.59344e-08	6.02249e-10	4.80943e-10	9.04447e-08	3.13423e-10	-2.17059	-2.15079	-2.55229	-2.58933	-2.87259
1421682_a_at	NA	NA	black	5.01342e-09	4.49537e-07	1.95538e-07	8.86734e-06	1.15607e-08	6.53682e-08	5.69347e-07	3.27363e-07	7.28259e-06	1.27633e-08	-2.88799	-1.88218	-1.92838	-1.87634	-2.52569
1421708_a_at	Stat6	20852	sienna4	1.4957e-05	6.68352e-08	1.20411e-07	3.18122e-07	8.55229e-09	3.69031e-05	1.1592e-07	2.21133e-07	4.45847e-07	9.83019e-09	-0.75895	-1.47167	-1.51148	-2.30863	-2.85641
1421729_a_at	Fert2	14158	navajowhite	9.77567e-09	0.000281795	2.41526e-06	6.62005e-07	9.39809e-09	1.08176e-07	0.000159247	2.70628e-06	8.14681e-07	1.06529e-08	-2.85658	-0.854089	-1.58655	-2.001	-1.9573
1421746_a_at	Fbxo17	50760	navajowhite	2.716e-06	8.07057e-07	2.39495e-08	2.80821e-08	6.21773e-09	9.06638e-06	9.37294e-07	5.92774e-08	6.33908e-08	7.52313e-09	-1.51208	-1.79891	-2.25465	-2.55737	-2.87122
1421817_at	Gsr	14782	skyblue	3.64657e-07	2.2266e-07	3.78314e-09	4.56809e-06	7.50553e-13	1.82005e-06	3.14302e-07	1.40454e-08	4.1066e-06	6.85029e-12	-1.55227	-1.10171	-2.07725	-2.36409	-2.86862
1421847_at	Wsb2	59043	black	4.26609e-09	1.83828e-11	9.28512e-08	2.97927e-09	1.77579e-13	5.82904e-08	2.33442e-10	1.77573e-07	1.1226e-08	2.61384e-12	-2.22343	-2.89504	-2.6825	-2.29446	-1.69638
1421891_at	St3gal2	20444	black	4.58521e-05	2.83997e-09	1.73006e-07	0.000387143	3.78296e-07	9.34288e-05	9.23019e-09	2.96753e-07	0.00019348	2.58901e-07	1.0937	2.94015	1.86145	1.87923	1.85268
1421936_at	Dapp1	26377	salmon4	5.2362e-12	2.71499e-12	5.24505e-14	2.9834e-13	1.43553e-14	4.33313e-10	6.42267e-11	8.79206e-12	2.77667e-11	4.3031e-13	-2.04728	-2.41282	-2.61122	-2.68538	-2.85421
1421943_at	Tgfa	21802	salmon1	3.33106e-05	1.43854e-05	3.13893e-06	1.89842e-05	0.000158326	7.17494e-05	1.13824e-05	3.38044e-06	1.3998e-05	5.96796e-05	2.2473	2.3576	2.89622	2.28263	1.75911
1422075_at	Cdx2	12591	coral2	5.52542e-05	3.95195e-08	8.1023e-05	0.002569	6.24325e-06	0.000109162	7.55414e-08	5.73183e-05	0.00103494	3.16408e-06	1.3601	2.93342	1.04697	1.20417	0.742465
1422123_s_at	NA	NA	skyblue	2.08918e-09	1.21062e-08	1.04594e-07	1.90781e-08	1.45592e-10	3.47455e-08	2.87554e-08	1.96555e-07	4.70253e-08	3.54427e-10	-2.54516	-1.83904	-1.77046	-2.29142	-2.94086
1422147_a_at	Pla2g6	53357	plum1	9.68691e-05	7.93532e-10	6.78194e-05	8.78999e-08	2.72068e-09	0.000175469	3.48024e-09	4.8996e-05	1.56475e-07	3.82224e-09	-1.30864	-1.89255	-1.47375	-2.31096	-2.88397
1422433_s_at	Idh1	15926	navajowhite	0.0345502	2.20141e-05	6.66584e-06	5.83983e-05	3.0057e-11	0.0247338	1.65945e-05	6.45572e-06	3.70167e-05	1.05629e-10	0.293992	0.614815	1.13972	1.39667	2.87155
1422456_at	Nsf	18195	black	6.91907e-09	3.69253e-09	5.38639e-07	4.09541e-11	7.91479e-12	8.35288e-08	1.11788e-08	7.61779e-07	5.27193e-10	3.79142e-11	-1.52734	-2.00428	-2.84141	-2.41009	-2.51005
1422461_at	Atad3a	108888	lightcyan	0.000125741	7.92939e-09	1.27498e-08	1.13575e-08	2.92051e-11	0.000218696	2.04151e-08	3.59194e-08	3.14133e-08	1.03422e-10	-1.14127	-1.93917	-1.80532	-2.27009	-2.96495
1422477_at	Cables1	63955	darkseagreen4	1.51966e-05	1.79998e-07	2.84697e-08	1.58417e-07	6.7674e-07	3.74313e-05	2.62215e-07	6.79809e-08	2.51994e-07	4.31244e-07	1.44354	2.51473	2.88715	2.43869	2.0082
1422513_at	Ccnf	12449	black	1.54221e-07	4.70848e-07	2.20667e-08	1.50068e-06	3.83837e-08	9.29156e-07	5.91888e-07	5.5519e-08	1.61397e-06	3.5241e-08	-1.44983	-1.61106	-2.10038	-2.33218	-2.8748
1422518_at	Cask	12361	darkolivegreen2	9.77913e-13	3.78427e-10	2.36314e-10	9.54965e-10	7.64059e-12	1.25435e-10	2.04288e-09	1.76747e-09	4.81956e-09	3.72719e-11	3.15641	1.84191	2.01965	2.10957	2.46836
1422533_at	Cyp51	13121	navajowhite	1.57292e-07	3.06706e-09	6.91255e-10	1.94944e-09	6.5675e-09	9.43333e-07	9.76211e-09	3.93121e-09	8.20047e-09	7.87875e-09	1.12277	2.12985	2.0199	2.08381	2.99871
1422540_at	Fbln1	14114	plum2	3.46312e-11	2.94674e-11	6.31987e-11	2.64659e-07	3.18443e-10	1.57177e-09	3.33233e-10	7.10989e-10	3.8352e-07	6.62475e-10	1.84448	2.94154	2.7574	2.12109	2.08393
1422592_at	Ctnnd2	18163	lightyellow	2.36984e-08	6.07675e-07	7.30983e-08	1.48611e-08	5.65962e-11	2.14444e-07	7.3376e-07	1.45784e-07	3.87214e-08	1.69961e-10	1.66519	1.24623	1.80857	2.38547	3.08873
1422593_at	Ap3s1	11777	orangered3	5.06884e-09	1.48221e-05	5.15106e-07	0.000421556	1.01704e-07	6.60069e-08	1.16773e-05	7.33916e-07	0.000208362	8.17839e-08	3.03775	1.07629	1.39545	1.19578	1.79495
1422655_at	Ptch2	19207	skyblue	2.67747e-07	1.52833e-08	2.36139e-08	1.41461e-08	2.56337e-07	1.43396e-06	3.48469e-08	5.86128e-08	3.71731e-08	1.84066e-07	-2.08113	-2.8671	-2.4084	-2.48802	-2.27963
1422673_at	Prkd1	18760	floralwhite	6.16396e-08	1.3744e-09	1.19145e-09	1.34802e-08	9.7747e-07	4.45541e-07	5.30339e-09	5.88704e-09	3.59405e-08	5.99992e-07	1.98373	2.94228	2.63679	2.27084	1.88689
1422676_at	Smarce1	57376	navajowhite	3.39616e-10	1.07061e-10	2.77444e-07	1.49849e-09	1.24245e-12	8.35717e-09	8.05259e-10	4.37402e-07	6.69535e-09	9.6326e-12	2.08715	2.24345	2.08338	2.55575	2.98985
1422687_at	Nras	18176	mediumpurple3	7.92143e-07	6.88551e-07	0.000237608	1.44616e-07	2.19953e-08	3.34232e-06	8.1447e-07	0.00014888	2.33537e-07	2.1871e-08	2.03424	1.94823	1.42145	2.24216	2.87359
1422737_at	Ncoa3	17979	black	2.24766e-08	5.71054e-08	2.18459e-09	9.9514e-09	5.0447e-10	2.05563e-07	1.02132e-07	9.12546e-09	2.82932e-08	9.63073e-10	-1.86491	-1.97594	-2.09123	-2.60083	-2.93192
1422757_at	Slc5a4b	64454	salmon4	8.05828e-07	7.33566e-09	1.35281e-08	3.25482e-10	3.6684e-09	3.38475e-06	1.93117e-08	3.76687e-08	2.24846e-09	4.88045e-09	-1.80316	-2.04846	-2.23459	-2.49394	-2.91528
1422833_at	Foxa2	15376	blue2	1.42626e-10	3.56065e-07	2.37667e-09	6.93932e-06	4.29578e-11	4.42159e-09	4.66406e-07	9.7051e-09	5.86989e-06	1.37545e-10	3.06542	0.973064	1.83845	1.84405	2.0117
1422889_at	Pcdh18	73173	darkslateblue	2.92124e-07	7.11316e-08	1.53597e-09	9.56843e-10	4.69132e-10	1.53724e-06	1.22209e-07	7.01885e-09	4.82487e-09	9.07552e-10	1.4762	1.66822	2.28236	2.44362	3.00266
1422890_at	Pcdh18	73173	navajowhite	7.24388e-07	2.40804e-07	4.46985e-07	2.82952e-09	3.59164e-12	3.11406e-06	3.35118e-07	6.52668e-07	1.0794e-08	2.1357e-11	1.70128	1.74795	2.19138	2.35133	2.99237
1422907_at	Gnat2	14686	thistle2	7.58453e-07	3.43143e-08	9.05427e-10	1.78945e-08	7.81255e-11	3.22743e-06	6.75075e-08	4.79158e-09	4.47687e-08	2.15031e-10	-1.35616	-1.71186	-2.06492	-2.51769	-2.94458
1422912_at	Bmp4	12159	mediumpurple3	3.6157e-14	4.0596e-12	1.29275e-07	4.98668e-06	5.18899e-09	1.54593e-11	8.4706e-11	2.34486e-07	4.43245e-06	6.48942e-09	-2.9836	-2.50332	-2.31417	-1.93499	-1.69436
1422914_at	Sp5	64406	skyblue	1.20096e-06	6.58897e-08	2.50976e-08	1.92449e-06	6.5125e-11	4.70402e-06	1.14505e-07	6.15053e-08	1.97909e-06	1.8826e-10	3.17846	1.2493	1.70123	1.51627	1.32793
1422965_at	Agtrap	11610	black	2.44763e-08	1.1524e-12	3.29519e-09	8.50761e-14	4.20019e-13	2.18782e-07	3.70028e-11	1.25074e-08	1.57624e-11	4.71885e-12	-1.17332	-2.22008	-2.13192	-2.5054	-2.89403
1423055_at	Nsg1	18196	sienna4	0.000761995	9.60543e-10	6.15807e-07	4.2863e-11	1.21606e-13	0.0010013	4.05065e-09	8.51342e-07	5.49346e-10	2.03136e-12	0.412837	1.51537	1.38465	2.08788	2.88345
1423106_at	Ube2b	22210	navajowhite	4.10316e-07	3.17518e-08	1.57038e-10	1.1122e-10	7.19591e-11	1.98981e-06	6.35352e-08	1.32948e-09	1.06557e-09	2.01444e-10	1.26011	1.72811	2.39259	2.50545	2.88685
1423187_at	Gabarapl2	93739	black	8.11132e-09	1.01842e-08	0.000191539	5.45264e-09	2.01081e-08	9.4155e-08	2.50049e-08	0.000122991	1.77727e-08	2.02844e-08	-2.92368	-2.07862	-1.70308	-2.1477	-1.98607
1423211_at	Nop10	66181	skyblue	1.24064e-06	3.87314e-08	2.36534e-07	4.90098e-07	2.76945e-10	4.82955e-06	7.43884e-08	3.82715e-07	6.34245e-07	5.92155e-10	-1.73316	-1.93745	-1.6571	-2.56754	-2.84356
1423213_at	Plxnc1	54712	orangered4	0.000116901	2.35298e-09	4.59542e-11	1.51257e-08	4.1879e-10	0.000205475	8.04726e-09	5.86904e-10	3.92011e-08	8.30734e-10	0.994172	1.47534	2.03319	2.25589	2.93513
1423222_at	Cap2	67252	navajowhite	6.17385e-07	2.67016e-10	1.15105e-08	1.75712e-06	2.57656e-07	2.74372e-06	1.57066e-09	3.31523e-08	1.83993e-06	1.84883e-07	1.78356	2.90789	2.58257	2.02392	1.67886
1423232_at	Etv4	18612	antiquewhite4	5.43396e-08	1.20891e-07	3.44647e-13	1.02878e-06	1.75607e-17	4.03766e-07	1.88946e-07	2.62599e-11	1.17476e-06	9.90842e-15	-1.77722	-1.60008	-2.3543	-2.58222	-2.94013
1423269_a_at	Nedd4l	83814	black	5.1827e-06	2.9847e-08	4.97728e-06	5.53124e-07	2.37813e-06	1.53386e-05	6.02881e-08	5.01697e-06	7.03043e-07	1.32447e-06	-2.93754	-1.90495	-1.84608	-1.7222	-1.32068
1423280_at	Stmn2	20257	navajowhite	2.38285e-11	2.45788e-10	2.47826e-10	1.1164e-06	0.000194398	1.22871e-09	1.47308e-09	1.82044e-09	1.25786e-06	7.18788e-05	-1.13486	-1.68247	-2.96552	-1.73366	-0.381454
1423281_at	Stmn2	20257	skyblue	4.81843e-05	4.66373e-13	1.78164e-08	9.33908e-07	1.70792e-08	9.73688e-05	2.18951e-11	4.68654e-08	1.08638e-06	1.76743e-08	-1.05788	-1.72428	-2.91961	-2.30653	-1.02336
1423305_at	Extl1	56219	darkviolet	8.45504e-06	3.82783e-09	3.45155e-07	3.03508e-06	5.52777e-07	2.30747e-05	1.15374e-08	5.25375e-07	2.90164e-06	3.61505e-07	-1.5516	-2.85777	-2.08907	-2.22227	-1.90031
1423310_at	Tpbg	21983	lightyellow	2.96693e-07	2.38433e-09	2.88179e-09	3.39792e-10	4.26729e-11	1.55649e-06	8.09637e-09	1.12799e-08	2.30998e-09	1.36891e-10	1.58308	2.41184	2.22961	2.47932	2.92919
1423428_at	Ror2	26564	skyblue4	3.60851e-07	1.92398e-09	1.93005e-08	6.44619e-08	7.66904e-08	1.80582e-06	6.87208e-09	4.98661e-08	1.21828e-07	6.38644e-08	1.83279	3.15954	2.34161	2.20057	1.87152
1423432_at	Phip	83946	black	1.0349e-08	1.30394e-08	4.40948e-09	2.5582e-06	1.96828e-09	1.12734e-07	3.05044e-08	1.58376e-08	2.51485e-06	2.92685e-09	2.02107	2.07435	2.18991	2.87582	2.36205
1423448_at	Rab11b	19326	skyblue	0.00052743	2.76801e-06	0.000266315	5.00025e-05	3.37909e-09	0.000736937	2.68606e-06	0.000164606	3.23276e-05	4.55885e-09	0.925497	1.40801	1.32613	1.81092	2.88596
1423465_at	Frrs1	20321	black	3.28256e-10	1.37056e-10	1.43878e-09	4.49022e-11	8.05848e-13	8.19555e-09	9.56474e-10	6.69469e-09	5.64174e-10	7.2046e-12	-1.33042	-1.73112	-2.24245	-2.43967	-3.03025
1423470_at	Ptbp2	56195	skyblue	2.25387e-05	1.18675e-07	1.39183e-07	1.84964e-09	9.77776e-10	5.1868e-05	1.86145e-07	2.48611e-07	7.90185e-09	1.64305e-09	1.49035	1.94018	1.89739	2.47728	2.97416
1423471_at	Ptbp2	56195	lightcyan	9.53644e-08	6.95871e-06	3.15662e-09	6.56235e-07	8.07309e-12	6.32971e-07	6.01866e-06	1.20814e-08	8.08431e-07	3.84365e-11	1.22897	0.992398	1.42303	2.04693	3.10218
1423516_a_at	Nid2	18074	black	1.44991e-08	2.14654e-06	2.51356e-08	9.28072e-06	1.14446e-12	1.44168e-07	2.15981e-06	6.15542e-08	7.56152e-06	9.12358e-12	-1.28671	-0.922504	-1.28322	-1.90719	-3.09301
1423624_at	Fancl	67030	lightgreen	7.25326e-13	1.98787e-11	6.35733e-10	2.8119e-10	2.83654e-13	1.03373e-10	2.47867e-10	3.66834e-09	2.04705e-09	3.59211e-12	-1.89457	-2.06939	-2.87612	-2.62456	-2.64649
1423627_at	Nqo1	18104	darkgrey	9.84983e-10	3.8352e-09	3.66883e-08	4.30631e-09	1.22154e-12	1.89276e-08	1.15406e-08	8.30788e-08	1.49531e-08	9.52867e-12	-1.69586	-2.29201	-2.29189	-2.65587	-2.88311
1423635_at	Bmp2	12156	floralwhite	4.536e-06	5.68592e-11	2.97105e-09	8.32943e-07	4.90275e-08	1.3775e-05	5.15951e-10	1.15417e-08	9.8501e-07	4.35184e-08	1.37293	2.96167	2.40238	2.02961	1.79957
1423636_at	Wdr31	71354	mediumorchid	5.31018e-10	2.04828e-07	2.80544e-14	9.76068e-10	2.01967e-09	1.19198e-08	2.92743e-07	6.25828e-12	4.90488e-09	2.98926e-09	-1.80295	-2.02532	-2.33194	-2.65554	-2.9762
1423664_at	Qdpr	110391	orangered4	9.95195e-06	1.91761e-08	1.60205e-09	7.85237e-07	1.03891e-10	2.6347e-05	4.18142e-08	7.25798e-09	9.38278e-07	2.70503e-10	-1.46179	-1.76724	-1.84373	-2.45002	-2.94188
1423679_at	Tmem246	67063	brown2	7.86125e-12	1.43387e-11	1.81548e-08	9.50711e-05	7.73331e-09	5.56543e-10	1.98746e-10	4.76061e-08	5.64825e-05	9.03818e-09	2.47446	3.00687	1.68921	1.85815	1.60995
1423690_s_at	Gpsm1	67839	lavenderblush2	1.32241e-07	5.23021e-08	4.65004e-09	3.28393e-09	3.26712e-09	8.26921e-07	9.47997e-08	1.65141e-08	1.21777e-08	4.44352e-09	1.73821	2.18753	2.40251	2.61521	2.89973
1423714_at	Asf1b	66929	black	2.55573e-09	7.46837e-06	0.00572518	0.00138032	0.0150132	4.04712e-08	6.40228e-06	0.00255746	0.000595478	0.00390389	-2.89047	-0.972975	-0.849984	-0.786036	-0.448209
1423725_at	Pls3	102866	thistle2	3.65513e-13	2.29462e-13	1.89678e-09	9.30932e-06	1.93812e-09	7.07676e-11	1.46597e-11	8.22637e-09	7.57954e-06	2.89304e-09	2.75222	2.88098	1.97926	1.74914	1.55405
1423729_a_at	Rnf181	66510	lightgreen	3.34734e-07	4.63923e-07	3.70041e-05	5.92515e-09	1.14586e-07	1.70464e-06	5.84859e-07	2.87902e-05	1.89224e-08	9.07812e-08	-2.9746	-1.93183	-1.77536	-2.22578	-1.71389
1423760_at	Cd44	12505	blue2	4.72992e-08	2.46801e-09	2.47768e-09	9.23252e-06	1.05782e-07	3.62748e-07	8.304e-09	9.98858e-09	7.5275e-06	8.47278e-08	1.74448	3.06656	2.12165	2.05749	1.63466
1423770_at	Tmc6	217353	black	5.99101e-07	0.000143134	0.00246622	0.000136292	3.66579e-11	2.68455e-06	8.71672e-05	0.00120306	7.73099e-05	1.21829e-10	-1.08397	-0.814709	-0.761984	-1.7047	-2.89488
1423774_a_at	Prc1	233406	white	4.74417e-10	3.95349e-05	1.19099e-05	0.00121734	0.106892	1.09152e-08	2.77527e-05	1.07479e-05	0.000533454	0.023389	-2.87836	-1.08773	-1.27328	-0.837444	-0.319394
1423775_s_at	Prc1	233406	lightgreen	2.80184e-13	1.40731e-06	1.10839e-05	0.00433266	0.0489524	6.25019e-11	1.50677e-06	1.00893e-05	0.00164412	0.0114736	-2.90848	-1.17011	-1.0992	-0.696931	-0.236789
1423786_at	8430410A17Rik	232210	salmon	1.15799e-11	3.41761e-11	3.84504e-12	2.29177e-10	4.64333e-12	7.46102e-10	3.69619e-10	1.14076e-10	1.77399e-09	2.58832e-11	-2.14277	-2.33357	-2.52928	-2.68075	-2.97607
1423790_at	Dap	223453	skyblue	3.15066e-06	1.76245e-10	5.40566e-11	9.47976e-08	8.14895e-09	1.02085e-05	1.15577e-09	6.53066e-10	1.65775e-07	9.45432e-09	1.51765	2.29944	2.89576	2.27673	2.22086
1423812_s_at	Vopp1	232023	antiquewhite2	3.88848e-08	1.01659e-10	2.35051e-12	9.41045e-13	2.90845e-12	3.10034e-07	7.79962e-10	8.47777e-11	5.44524e-11	1.84159e-11	1.14309	1.74306	2.26156	2.56703	2.90894
1423816_at	NA	NA	navajowhite	2.28743e-10	1.19717e-07	1.61345e-07	1.04586e-06	4.46075e-10	6.29216e-09	1.87489e-07	2.7983e-07	1.1924e-06	8.71863e-10	3.10026	1.86649	1.74389	1.97659	2.16122
1423850_at	Nsun2	28114	black	1.85102e-06	9.67146e-13	2.48352e-07	7.28756e-12	4.52236e-14	6.64593e-06	3.2953e-11	3.9914e-07	1.87241e-10	1.00285e-12	-1.18757	-1.85495	-2.42703	-2.26618	-2.92381
1423884_at	Cirh1a	21771	thistle3	1.94697e-09	2.10996e-09	8.48323e-12	1.62658e-09	1.43102e-13	3.29138e-08	7.36654e-09	1.84079e-10	7.12499e-09	2.27803e-12	-0.835857	-1.70686	-2.13516	-2.2822	-2.93056
1423893_x_at	Apbb1	11785	floralwhite	4.3511e-10	1.54498e-11	7.75364e-13	1.22643e-12	1.80627e-13	1.0217e-08	2.059e-10	4.18668e-11	6.63664e-11	2.63578e-12	1.55295	2.32707	2.51215	2.55581	2.90948
1423895_a_at	Celf2	14007	lightyellow	1.9976e-10	1.23262e-12	3.2466e-11	2.21326e-09	7.9566e-13	5.69393e-09	3.8385e-11	4.58518e-10	9.02638e-09	7.14207e-12	1.8728	2.21889	1.86554	2.45404	3.1628
1423906_at	Hsbp1	68196	navajowhite	0.000476146	1.16958e-06	2.26286e-07	9.04706e-08	1.41049e-08	0.000676441	1.28488e-06	3.69163e-07	1.60222e-07	1.50098e-08	1.19892	1.73835	2.09111	2.25643	2.88498
1423956_at	Smap1	98366	darkmagenta	1.61789e-12	1.43798e-11	3.92202e-07	0.000104782	1.75429e-06	1.71153e-10	1.98746e-10	5.84644e-07	6.14825e-05	1.00707e-06	3.10465	2.17711	1.87611	1.34225	1.63107
1423978_at	Sbk1	104175	lightyellow	9.39018e-05	2.68568e-07	4.28999e-10	1.21364e-08	6.775e-14	0.000170936	3.67646e-07	2.77115e-09	3.32059e-08	1.33351e-12	0.616574	0.933581	1.59057	2.01825	2.96125
1423991_at	Nop14	75416	darkorange	5.44312e-06	3.40537e-10	1.06692e-11	2.84368e-08	3.47749e-12	1.59995e-05	1.9012e-09	2.14728e-10	6.39938e-08	2.09481e-11	-0.879827	-1.5258	-1.98882	-2.18954	-2.99009
1423994_at	Kif1b	16561	black	4.94219e-09	2.72671e-09	6.53013e-09	1.38212e-06	1.29025e-11	6.47344e-08	8.97379e-09	2.16115e-08	1.50378e-06	5.48748e-11	1.3909	1.54239	1.4251	2.36374	3.05352
1423995_at	Kif1b	16561	lightslateblue	8.08423e-07	1.05373e-05	1.07351e-05	1.13816e-05	3.27116e-08	3.3901e-06	8.64639e-06	9.81583e-06	9.0229e-06	3.08362e-08	1.21453	1.51221	1.36775	2.1846	2.96127
1424040_at	Map7d1	245877	navajowhite	3.09269e-08	1.17338e-12	1.12917e-09	7.97565e-13	1.19041e-12	2.60554e-07	3.72897e-11	5.65568e-09	5.12216e-11	9.37218e-12	1.70348	2.25896	2.13232	2.52426	3.05564
1424050_s_at	Fgfr1	14182	black	1.19532e-09	1.58306e-10	1.23405e-07	1.03577e-05	1.17049e-07	2.22607e-08	1.07006e-09	2.25583e-07	8.31498e-06	9.2527e-08	2.42188	2.92012	2.12271	1.8952	1.58934
1424103_at	Atg4b	66615	lavenderblush2	1.10899e-06	3.53478e-09	1.07805e-07	9.7446e-11	2.44666e-10	4.40907e-06	1.08496e-08	2.01347e-07	9.6199e-10	5.36231e-10	1.19852	1.84893	1.99197	2.29625	3.00939
1424143_a_at	Cdt1	67177	darkslateblue	5.5517e-08	2.50744e-07	6.44888e-06	0.000291394	1.08087e-06	4.11621e-07	3.46539e-07	6.28215e-06	0.00015044	6.55066e-07	-1.82989	-1.56661	-0.798945	-1.48718	-2.94899
1424161_at	Ddx27	228889	skyblue	1.67347e-07	1.26318e-08	1.48976e-11	2.45931e-10	2.95638e-12	9.90893e-07	2.97192e-08	2.67798e-10	1.88373e-09	1.86496e-11	-1.06754	-1.72255	-2.31731	-2.45815	-2.86971
1424215_at	Fundc1	72018	navajowhite	3.28112e-05	8.76131e-06	3.54913e-07	1.89285e-06	6.44251e-06	7.08819e-05	7.353e-06	5.3803e-07	1.95446e-06	3.255e-06	1.93324	2.11068	2.87149	2.39576	2.16263
1424222_s_at	Rad23b	19359	lightcyan1	1.12545e-07	5.41826e-09	1.94333e-09	3.12657e-06	1.29024e-10	7.24965e-07	1.51797e-08	8.3741e-09	2.97596e-06	3.23397e-10	-1.29332	-1.85186	-2.19649	-2.45704	-2.86728
1424227_at	Polr3h	78929	palevioletred1	5.1264e-08	5.2253e-09	1.85921e-11	1.66949e-06	2.32986e-13	3.84533e-07	1.4752e-08	3.11759e-10	1.76022e-06	3.15504e-12	-1.7	-1.8257	-2.08793	-2.53452	-3.00852
1424229_at	Dyrk3	226419	skyblue	3.18788e-07	2.84037e-09	1.18383e-09	8.07274e-11	2.91316e-12	1.64136e-06	9.23019e-09	5.87102e-09	8.54481e-10	1.84227e-11	-0.91149	-1.62757	-1.74804	-2.34989	-2.99034
1424270_at	Dclk1	13175	mediumpurple3	2.38621e-05	6.2414e-07	4.13758e-08	3.6522e-08	2.21941e-11	5.42444e-05	7.50164e-07	9.17113e-08	7.84142e-08	8.33e-11	0.854877	1.23556	1.65868	1.99401	3.05026
1424271_at	Dclk1	13175	coral	1.06988e-06	2.85267e-08	1.08366e-09	1.36685e-08	1.37982e-11	4.29517e-06	5.81888e-08	5.50873e-09	3.62646e-08	5.75753e-11	1.12504	1.54678	1.92196	2.38997	3.01394
1424303_at	Depdc7	211896	navajowhite	1.33901e-10	1.56033e-09	2.63704e-08	7.5934e-07	1.21404e-09	4.27051e-09	5.83374e-09	6.39975e-08	9.12745e-07	1.97409e-09	-1.24617	-1.53891	-1.97624	-2.52114	-2.953
1424341_s_at	NA	NA	magenta4	2.8473e-06	2.36109e-09	9.94028e-06	3.41159e-06	1.78709e-06	9.3886e-06	8.04863e-09	9.17286e-06	3.2024e-06	1.02393e-06	1.69064	1.79464	1.20729	1.80874	2.99827
1424344_s_at	Eif1a	13664	black	0.000353605	8.00041e-08	7.87638e-06	6.04565e-08	3.94294e-07	0.000525107	1.34397e-07	7.46346e-06	1.15881e-07	2.68439e-07	-0.938554	-1.26369	-1.4612	-2.05513	-2.91811
1424396_a_at	Asrgl1	66514	darkseagreen4	1.44895e-07	5.53447e-08	5.88589e-06	8.28901e-10	5.52715e-10	8.87126e-07	9.95863e-08	5.8054e-06	4.39729e-09	1.03571e-09	-2.67949	-1.7657	-1.57239	-1.99466	-2.87984
1424403_a_at	Rufy3	52822	lightcyan1	0.000637849	5.46238e-06	0.00328669	5.33791e-07	1.60201e-11	0.000862577	4.87693e-06	0.00155554	6.8203e-07	6.44119e-11	0.738364	1.00227	0.683627	1.77695	2.90796
1424450_at	Gprc5c	70355	floralwhite	2.36707e-06	2.36188e-08	1.46987e-07	1.96063e-06	1.35638e-06	8.06961e-06	4.98187e-08	2.59425e-07	2.00848e-06	8.01384e-07	1.50782	3.07213	2.40988	2.00961	1.69703
1424470_a_at	Rapgef3	223864	skyblue	9.64979e-11	1.84135e-08	2.84718e-07	4.29593e-08	3.42928e-08	3.35663e-09	4.05653e-08	4.4677e-07	8.86527e-08	3.20707e-08	-3.04119	-1.79166	-1.78126	-1.77172	-2.41036
1424471_at	Rapgef3	223864	lightpink3	8.30819e-09	5.92701e-06	1.82341e-06	6.67593e-06	1.25202e-07	9.57908e-08	5.24642e-06	2.13415e-06	5.68231e-06	9.8177e-08	-2.91595	-1.6347	-1.85919	-1.63859	-2.52897
1424490_at	Zfp428	232969	black	2.32976e-08	5.18336e-13	1.77818e-11	1.25938e-07	1.19724e-12	2.1175e-07	2.27822e-11	3.03798e-10	2.08102e-07	9.39995e-12	-2.20723	-2.58643	-2.87706	-2.39671	-2.33251
1424519_at	Mtg1	212508	lightgreen	1.67685e-07	2.54966e-07	2.3269e-07	3.59354e-08	8.82562e-11	9.91751e-07	3.51581e-07	3.77863e-07	7.74531e-08	2.37634e-10	-1.9036	-1.87436	-2.07982	-2.34302	-2.95975
1424522_at	Heatr1	217995	coral2	4.36912e-07	3.30222e-09	2.99823e-13	1.067e-09	4.82321e-11	2.09992e-06	1.03198e-08	2.55292e-11	5.17926e-09	1.50633e-10	-0.985892	-1.66468	-2.04442	-2.34387	-3.01381
1424559_at	Rpap2	231571	skyblue	8.73594e-06	4.85304e-09	1.12259e-09	9.97557e-09	9.87111e-13	2.36713e-05	1.39687e-08	5.64245e-09	2.83186e-08	8.20342e-12	-1.18738	-1.61803	-1.82716	-2.22578	-3.10676
1424620_at	Nop16	28126	black	5.20061e-05	1.04619e-09	6.25895e-09	5.26671e-09	3.66928e-11	0.000104027	4.29927e-09	2.08685e-08	1.73506e-08	1.21865e-10	-1.31315	-2.20572	-2.00691	-2.3143	-2.90909
1424633_at	Camk1g	215303	mediumpurple3	1.10185e-08	1.74882e-07	2.68708e-08	2.85217e-08	3.21703e-08	1.17654e-07	2.56025e-07	6.49495e-08	6.40876e-08	3.03578e-08	3.01916	2.15711	2.29627	2.23204	2.2485
1424634_at	Tceal1	237052	lightyellow	3.73171e-11	2.12475e-09	3.68261e-10	8.46116e-11	7.44317e-13	1.65054e-09	7.40981e-09	2.43752e-09	8.7961e-10	6.85029e-12	1.99007	2.38213	2.35515	2.52456	2.96172
1424700_at	Tmem38b	52076	skyblue	3.6825e-06	2.05011e-06	1.45118e-06	7.36142e-08	5.97336e-10	1.15771e-05	2.07865e-06	1.75826e-06	1.3563e-07	1.10184e-09	-1.53907	-1.54359	-1.64264	-2.40356	-3.04402
1424713_at	Calml4	75600	lightgreen	9.67164e-08	2.63723e-09	2.58217e-10	1.09205e-07	5.2295e-13	6.39876e-07	8.76307e-09	1.87783e-09	1.86287e-07	5.35406e-12	-3.02554	-2.56593	-1.96118	-2.18083	-2.19572
1424715_at	Retsat	67442	skyblue	0.00041933	4.95543e-07	1.06701e-06	1.26465e-06	4.775e-10	0.000606986	6.1814e-07	1.35473e-06	1.39715e-06	9.21253e-10	-1.11076	-1.59117	-1.61445	-2.15766	-2.95578
1424737_at	Thrsp	21835	magenta4	1.2673e-11	1.18834e-10	1.00795e-09	4.66774e-12	1.11592e-12	7.74068e-10	8.61311e-10	5.20273e-09	1.37116e-10	9.0092e-12	-2.43033	-2.11398	-2.18132	-2.79701	-2.85245
1424778_at	Reep3	28193	mediumpurple3	3.70589e-05	7.44374e-09	2.56773e-08	2.54441e-08	3.68886e-10	7.84722e-05	1.95011e-08	6.25608e-08	5.8845e-08	7.47807e-10	1.39082	2.15781	1.88966	2.39842	2.88623
1424780_a_at	Reep3	28193	darkseagreen4	5.15572e-06	2.50296e-08	9.34178e-09	6.28095e-09	3.33475e-11	1.5286e-05	5.23668e-08	2.81641e-08	1.9799e-08	1.13425e-10	1.42598	1.98221	2.03777	2.5074	2.96411
1424781_at	Reep3	28193	darkseagreen4	4.64114e-07	3.89466e-08	2.93105e-09	2.32321e-10	4.03274e-11	2.1957e-06	7.46999e-08	1.14128e-08	1.79122e-09	1.30939e-10	1.34268	1.99109	2.10007	2.47975	3.00268
1424792_at	Rpp40	208366	bisque4	3.07882e-08	1.76436e-08	4.46691e-09	1.58573e-09	7.40801e-12	2.60026e-07	3.90077e-08	1.59994e-08	6.98898e-09	3.67732e-11	-1.57513	-1.73749	-1.96683	-2.55407	-3.03949
1424797_a_at	Pitx2	18741	floralwhite	1.05004e-07	4.53559e-08	2.74475e-08	3.31608e-06	2.3061e-06	6.84389e-07	8.46099e-08	6.59867e-08	3.12933e-06	1.28746e-06	2.22014	3.10982	2.2912	2.04702	1.79545
1424858_at	L2hgdh	217666	firebrick4	8.47178e-05	5.25128e-07	6.34228e-07	2.1878e-08	3.15163e-10	0.00015672	6.50427e-07	8.72491e-07	5.25742e-08	6.56997e-10	-0.900801	-1.69541	-2.11277	-2.22286	-2.8381
1424869_at	Dhrs7b	216820	lightgreen	8.56712e-07	6.5326e-07	9.19388e-09	2.76776e-05	1.27837e-10	3.55195e-06	7.7912e-07	2.7856e-08	1.93997e-05	3.20896e-10	-1.29585	-1.55778	-1.85367	-2.28736	-2.89633
1424870_at	Osbpl10	74486	darkseagreen4	5.46865e-07	5.65602e-08	1.54074e-07	7.63073e-09	3.33785e-09	2.50921e-06	1.01508e-07	2.68959e-07	2.30113e-08	4.51698e-09	-1.70339	-2.04514	-1.90336	-2.59626	-2.86001
1424904_at	Vwa8	219189	darkgrey	2.33514e-06	1.60643e-07	1.75958e-08	1.13272e-09	1.24159e-10	7.9793e-06	2.39019e-07	4.64307e-08	5.43251e-09	3.13423e-10	-1.51769	-1.69001	-2.133	-2.45971	-2.91998
1424938_at	Steap1	70358	mediumpurple2	5.92127e-05	2.11334e-11	1.66457e-10	2.21111e-07	7.53335e-12	0.000115794	2.60369e-10	1.3762e-09	3.32278e-07	3.70693e-11	-0.782373	-1.59307	-1.86401	-2.28293	-2.93035
1424970_at	Purg	75029	navajowhite	4.88253e-09	3.34223e-09	6.08957e-11	2.6764e-09	1.34085e-09	6.42329e-08	1.04081e-08	7.00357e-10	1.03449e-08	2.1427e-09	1.9502	2.17586	2.72076	2.55471	2.89325
1424993_at	Msantd4	78100	lightyellow	2.47821e-07	4.84389e-10	7.68731e-06	1.10221e-06	8.13676e-09	1.34836e-06	2.46049e-09	7.30392e-06	1.24571e-06	9.4445e-09	1.73261	2.3089	2.0901	2.10384	2.87339
1424999_at	Znrd1as	76416	black	1.73386e-06	6.99115e-08	1.50839e-08	3.56808e-08	5.09795e-10	6.30694e-06	1.2038e-07	4.10796e-08	7.71181e-08	9.70683e-10	-2.13442	-1.85747	-2.09063	-2.52239	-2.83926
1425141_at	Lactb2	212442	navajowhite	0.000613492	8.74125e-05	0.000954318	1.93838e-06	3.33314e-08	0.000834588	5.60999e-05	0.000515072	1.99093e-06	3.13332e-08	-1.10377	-1.37999	-1.06051	-2.11241	-2.86128
1425181_at	Sgip1	73094	magenta4	0.0954581	0.000129059	0.000739182	7.22808e-06	4.26715e-10	0.0574373	7.9486e-05	0.000409235	6.09323e-06	8.42888e-10	0.376636	0.839758	0.711647	1.35733	2.88266
1425293_a_at	Zcchc18	66995	mediumpurple3	9.32649e-05	1.84659e-10	7.06678e-10	1.81685e-06	1.48125e-09	0.000169957	1.19327e-09	3.99167e-09	1.88901e-06	2.32017e-09	0.851925	1.77318	1.3568	2.10974	2.98455
1425312_s_at	Cpsf4l	52670	navajowhite	1.11445e-08	3.55227e-06	7.42681e-07	3.49113e-09	1.71829e-09	1.18752e-07	3.33687e-06	9.97138e-07	1.2736e-08	2.61798e-09	-1.48443	-1.39756	-2.17464	-2.5476	-2.86259
1425329_a_at	Cyb5r3	109754	black	3.50767e-11	3.59029e-11	1.66915e-08	2.96587e-08	3.00046e-11	1.57177e-09	3.81635e-10	4.45068e-08	6.61828e-08	1.05562e-10	-2.26257	-2.039	-2.56949	-2.50132	-2.84853
1425336_x_at	H2-K1	14972	orangered1	2.64362e-06	1.26903e-11	9.19967e-10	0.000392271	9.11914e-08	8.86225e-06	1.84471e-10	4.83797e-09	0.000195742	7.44267e-08	2.05031	2.89455	2.07802	1.83341	1.56359
1425503_at	Gcnt2	14538	darkolivegreen4	5.71574e-06	4.08683e-13	2.15477e-07	1.29498e-08	5.27065e-11	1.66624e-05	2.09309e-11	3.54461e-07	3.48764e-08	1.60655e-10	-1.89582	-2.36571	-2.36849	-2.51077	-2.86826
1425525_a_at	P2rx4	18438	coral2	4.31289e-06	1.07668e-06	2.5325e-07	4.15076e-06	0.00043898	1.32109e-05	1.19575e-06	4.05359e-07	3.785e-06	0.000151647	1.19301	1.82631	2.88654	1.9281	1.45206
1425538_x_at	Ceacam1	26365	mediumpurple3	2.36797e-10	1.80096e-10	1.62887e-07	1.23462e-08	1.01055e-08	6.39439e-09	1.17358e-09	2.82213e-07	3.36698e-08	1.13433e-08	-2.47395	-1.79725	-1.62306	-2.23648	-3.03645
1425544_at	Plekha5	109135	darkolivegreen	1.34763e-09	5.38334e-07	5.85389e-05	1.59846e-06	0.000630978	2.4505e-08	6.63372e-07	4.3019e-05	1.69974e-06	0.000212171	2.90311	1.96405	1.36433	1.74316	0.936142
1425585_at	Med12	59024	darkgrey	1.97734e-10	5.57013e-07	0.00101684	1.92161e-06	0.000392881	5.6519e-09	6.82589e-07	0.000545044	1.97681e-06	0.000136904	3.05845	1.48641	1.08915	1.35536	0.780899
1425675_s_at	Ceacam1	26365	navajowhite	3.81458e-13	2.02472e-09	6.73595e-08	4.06632e-11	1.21333e-09	7.24248e-11	7.1373e-09	1.36491e-07	5.24604e-10	1.97356e-09	-2.49092	-1.72546	-1.8204	-2.28433	-3.04115
1425784_a_at	Olfm1	56177	plum2	4.49338e-11	3.6345e-14	2.64708e-10	5.13408e-11	4.67663e-15	1.86674e-09	4.8218e-12	1.91258e-09	6.14853e-10	2.31327e-13	1.96759	2.60375	1.78296	2.25547	3.09289
1425800_at	Rad9b	231724	black	2.34399e-06	8.19077e-06	1.84669e-07	4.14983e-08	5.29858e-09	8.00154e-06	6.93616e-06	3.13552e-07	8.65546e-08	6.60455e-09	-1.68951	-1.86196	-2.13906	-2.40239	-2.8818
1425815_a_at	Hmmr	15366	lightcyan	8.48056e-07	1.08849e-07	3.11309e-06	1.69952e-08	2.991e-09	3.5289e-06	1.72961e-07	3.35423e-06	4.30161e-08	4.13749e-09	-2.22866	-2.05482	-1.76793	-2.28481	-2.87639
1425850_a_at	Nek6	59126	skyblue	4.37773e-08	7.56966e-08	0.000481539	0.00200635	2.30135e-05	3.40058e-07	1.28626e-07	0.000279061	0.000831065	1.02622e-05	-2.95856	-1.56209	-1.03527	-1.10458	-0.943025
1425891_a_at	Grtp1	66790	lightyellow	1.14918e-08	2.41557e-12	2.23273e-08	8.95409e-12	4.88491e-10	1.21444e-07	5.96394e-11	5.60485e-08	2.08485e-10	9.38566e-10	-2.0989	-2.32334	-2.3979	-2.63806	-2.8447
1425974_a_at	Trim25	217069	skyblue	5.96649e-09	2.01134e-10	6.96385e-10	3.49217e-06	3.57638e-08	7.49384e-08	1.27188e-09	3.95367e-09	3.2686e-06	3.32139e-08	-1.55215	-2.16425	-1.84986	-2.42643	-2.91127
1426013_s_at	Plekha4	69217	black	1.67913e-09	3.28204e-11	2.13622e-10	2.24044e-12	4.20268e-12	2.94534e-08	3.57452e-10	1.64448e-09	9.22091e-11	2.40336e-11	-2.29853	-2.14849	-2.34762	-2.66568	-2.95546
1426065_a_at	Trib3	228775	mediumpurple1	2.45081e-10	8.28215e-10	1.2278e-07	0.000233384	1.45961e-07	6.54916e-09	3.59105e-09	2.24563e-07	0.000123973	1.12271e-07	-2.30384	-2.92035	-1.6293	-1.8096	-1.37295
1426083_a_at	Btg1	12226	skyblue	1.39982e-06	2.74792e-07	5.1552e-11	1.36503e-06	2.4194e-12	5.3085e-06	3.74266e-07	6.34235e-10	1.48808e-06	1.60393e-11	0.945643	1.16395	2.00521	2.32218	2.87823
1426213_at	Imp4	27993	black	1.30695e-08	7.51932e-10	2.14582e-10	8.47791e-08	4.51421e-10	1.33311e-07	3.34514e-09	1.64809e-09	1.52078e-07	8.79655e-10	-1.15758	-1.87539	-2.22857	-2.54225	-2.89132
1426215_at	Ddc	13195	darkseagreen4	7.24353e-07	3.49487e-05	0.000104703	2.9932e-07	1.28005e-09	3.11406e-06	2.48543e-05	7.19669e-05	4.23661e-07	2.06096e-09	-3.15924	-1.39805	-1.38108	-1.3882	-1.58215
1426218_at	Glcci1	170772	antiquewhite4	4.19042e-05	1.29815e-07	2.3249e-07	3.66849e-09	5.89794e-10	8.67979e-05	2.00019e-07	3.77713e-07	1.32017e-08	1.08951e-09	1.76068	1.88034	2.13043	2.35379	2.90904
1426256_at	Timm17a	21854	black	1.3283e-05	3.40983e-09	8.157e-09	1.66507e-12	1.25447e-11	3.33355e-05	1.05526e-08	2.54998e-08	7.74333e-11	5.37584e-11	-1.22467	-1.94502	-2.39414	-2.36609	-2.85336
1426266_s_at	NA	NA	black	5.70539e-06	7.75613e-09	3.55604e-07	3.91684e-08	1.83128e-10	1.66417e-05	2.00774e-08	5.38833e-07	8.25873e-08	4.26192e-10	-1.69798	-1.52152	-2.1655	-2.4511	-2.87345
1426306_a_at	Maged2	80884	plum1	2.56935e-07	6.57395e-08	6.30007e-08	2.43177e-08	1.25526e-09	1.38691e-06	1.14276e-07	1.29458e-07	5.68925e-08	2.0307e-09	1.91083	2.29334	2.24236	2.44049	2.94596
1426345_at	Prepl	213760	navajowhite	0.000332113	0.000248155	0.000989464	1.85403e-07	1.50964e-09	0.000497637	0.000142274	0.000531858	2.86954e-07	2.35354e-09	1.01377	0.733133	0.834003	1.67362	2.93653
1426351_at	Hspd1	15510	black	0.00691446	2.87524e-05	2.0693e-06	3.88301e-07	5.64711e-09	0.00644551	2.09576e-05	2.37419e-06	5.22645e-07	6.95192e-09	-0.926404	-1.31614	-1.93932	-1.99389	-2.87115
1426356_at	Coa5	76178	black	7.03107e-05	5.69929e-06	8.35595e-10	1.04027e-06	1.13948e-11	0.000133733	5.06582e-06	4.51088e-09	1.18695e-06	4.9926e-11	-0.927398	-1.25118	-1.93287	-2.17637	-2.8931
1426368_at	Rin2	74030	skyblue	0.000899275	7.33017e-12	6.34249e-05	3.05663e-05	3.32068e-05	0.00115032	1.28685e-10	4.61794e-05	2.11379e-05	1.43612e-05	0.892131	2.87771	1.66907	1.62442	0.811174
1426376_at	Reep5	13476	darkorange2	2.45971e-08	4.73666e-09	2.85591e-09	2.51685e-09	5.82044e-10	2.19479e-07	1.37102e-08	1.11983e-08	9.87851e-09	1.07759e-09	2.11765	2.37416	2.50622	2.4679	2.86969
1426401_at	Ppp3ca	19055	navajowhite	1.59057e-06	4.69469e-12	4.92656e-09	7.2917e-10	1.0539e-12	5.90288e-06	9.41533e-11	1.72727e-08	4.03928e-09	8.65997e-12	1.49699	1.87583	2.25398	2.61842	2.96077
1426442_at	Gpm6a	234267	lightpink4	6.2418e-10	6.62365e-10	5.26501e-06	4.2762e-07	6.49476e-11	1.32334e-08	3.05639e-09	5.2619e-06	5.6695e-07	1.87928e-10	1.88875	2.15217	1.60708	2.3319	3.01805
1426456_a_at	Pias2	17344	skyblue	2.32149e-07	3.192e-09	1.01896e-07	6.26646e-09	3.7075e-11	1.27759e-06	1.00463e-08	1.92347e-07	1.9764e-08	1.22973e-10	-1.20508	-1.85188	-2.16272	-2.28863	-2.95296
1426514_at	Chst15	77590	floralwhite	4.68389e-09	0.000369964	1.70015e-07	8.70885e-08	1.80191e-09	6.22483e-08	0.000203361	2.92447e-07	1.55267e-07	2.72576e-09	1.90106	0.643336	1.34562	2.05931	2.9181
1426525_at	Arid2	77044	skyblue	1.18744e-10	1.43916e-05	0.00020456	1.07272e-05	2.05202e-08	3.89292e-09	1.13856e-05	0.000130404	8.55983e-06	2.06304e-08	2.91252	1.86857	1.56187	2.19832	1.78902
1426531_at	Zmynd11	66505	darkseagreen4	3.05152e-06	1.52987e-07	1.09182e-06	3.37781e-08	7.92634e-11	9.94376e-06	2.2928e-07	1.38388e-06	7.36858e-08	2.17691e-10	1.21674	1.83616	1.38333	2.45869	2.90721
1426587_a_at	Stat3	20848	black	7.12809e-08	8.0219e-08	1.16933e-06	6.88248e-06	5.58324e-06	5.00706e-07	1.34649e-07	1.46687e-06	5.82687e-06	2.85696e-06	-2.8851	-2.53758	-2.24075	-1.79061	-1.63464
1426614_at	Zmynd8	228880	black	1.95313e-15	1.32815e-12	3.39741e-12	1.09547e-11	9.44369e-11	2.20789e-12	3.97393e-11	1.05462e-10	2.33656e-10	2.51212e-10	3.20767	2.38189	1.78082	1.98762	1.44615
1426630_at	Exosc2	227715	navajowhite	0.00213425	2.36118e-09	5.02523e-11	1.2526e-07	1.78345e-10	0.00238749	8.04863e-09	6.22816e-10	2.07361e-07	4.16972e-10	-0.576233	-1.55341	-1.95245	-2.11555	-2.84773
1426676_s_at	Tomm70a	28185	black	9.42813e-05	6.78161e-06	7.07659e-07	1.07263e-08	2.38403e-12	0.000171403	5.88684e-06	9.57402e-07	2.99509e-08	1.59037e-11	-0.661334	-1.39571	-1.52715	-2.22138	-2.89683
1426708_at	Antxr2	71914	floralwhite	6.6935e-09	4.07897e-09	1.03198e-08	1.00088e-09	6.38413e-09	8.12384e-08	1.20946e-08	3.03617e-08	4.97186e-09	7.69147e-09	2.05343	2.19992	2.53997	2.77182	2.89385
1426751_s_at	Nup107	103468	black	0.000140587	2.07451e-06	3.50278e-08	1.33345e-08	4.11619e-10	0.000240477	2.0979e-06	7.99668e-08	3.56473e-08	8.19388e-10	-1.00868	-1.463	-1.99825	-2.28932	-2.89836
1426752_at	Phf17	269424	orangered1	1.44837e-05	1.94222e-07	4.35662e-06	4.86196e-08	3.39847e-08	3.58647e-05	2.79779e-07	4.46724e-06	9.75437e-08	3.18236e-08	-1.41819	-1.81263	-2.10304	-2.23815	-2.88452
1426753_at	Phf17	269424	mediumpurple3	1.35938e-08	3.48526e-06	5.85087e-08	4.73672e-07	1.82972e-07	1.37566e-07	3.28077e-06	1.21881e-07	6.19142e-07	1.36965e-07	-1.36219	-1.66607	-2.1389	-2.27866	-2.94957
1426766_at	6330403K07Rik	103712	skyblue	0.0123131	1.45866e-05	1.87576e-06	1.87532e-08	2.28849e-09	0.0105117	1.15136e-05	2.182e-06	4.64596e-08	3.3015e-09	0.439743	1.08657	1.39772	2.03152	2.88529
1426775_s_at	Scamp1	107767	darkseagreen4	3.48047e-11	1.98561e-09	5.8098e-09	3.1804e-06	2.7424e-06	1.57177e-09	7.02338e-09	1.96643e-08	3.02031e-06	1.50336e-06	3.02245	2.23992	2.04213	1.58779	1.22217
1426812_a_at	Fam129b	227737	navajowhite	1.77206e-07	4.47199e-10	3.77899e-07	5.20066e-05	1.26121e-05	1.03553e-06	2.31716e-09	5.67487e-07	3.3444e-05	5.96611e-06	-2.24395	-2.95596	-1.89484	-1.97608	-2.10969
1426887_at	NA	NA	floralwhite	3.00966e-09	2.98211e-10	3.15719e-11	5.64268e-12	3.13377e-09	4.56006e-08	1.71432e-09	4.52331e-10	1.57034e-10	4.29405e-09	1.70977	2.19935	3.03851	2.64772	2.11808
1426889_at	Zfp821	75871	navajowhite	1.78161e-05	9.55939e-07	2.4402e-07	1.36509e-08	2.03367e-09	4.27546e-05	1.08083e-06	3.93381e-07	3.62468e-08	3.00474e-09	1.35218	1.68696	2.04634	2.45057	2.95733
1426896_at	Zfp191	59057	black	2.23719e-06	2.3089e-05	1.05044e-07	7.24752e-08	9.51199e-09	7.70619e-06	1.7289e-05	1.97344e-07	1.33954e-07	1.077e-08	1.69665	1.39837	2.23341	2.43131	2.87361
1426908_at	Galnt7	108150	navajowhite	2.60019e-08	1.03664e-09	1.11295e-10	1.96552e-10	5.20783e-09	2.28243e-07	4.27138e-09	1.04223e-09	1.58658e-09	6.50741e-09	1.95618	2.89476	2.46086	2.67114	2.02276
1426911_at	Dsc2	13506	lightyellow	4.47489e-06	1.02685e-07	1.84702e-08	2.50465e-06	7.83405e-06	1.36217e-05	1.65364e-07	4.83009e-08	2.47093e-06	3.88008e-06	1.55128	2.90564	2.49441	2.12562	1.60286
1426913_at	Lss	16987	lightcyan	0.000932316	2.77482e-06	2.37044e-06	1.83759e-07	4.86588e-09	0.00118666	2.69147e-06	2.66274e-06	2.85027e-07	6.1574e-09	0.909743	1.76422	1.8309	2.11212	2.93664
1426915_at	Dapk1	69635	black	6.02798e-14	5.6152e-11	9.84741e-09	1.60892e-07	1.05912e-06	2.13295e-11	5.11733e-10	2.93194e-08	2.55236e-07	6.43343e-07	3.25966	1.61107	1.19933	1.25653	1.07267
1426976_at	Usp47	74996	skyblue	6.0411e-07	1.23118e-07	2.97751e-09	3.5986e-10	9.31381e-10	2.70228e-06	1.91943e-07	1.15468e-08	2.4063e-09	1.57761e-09	1.83592	1.9466	2.11436	2.7469	2.89072
1426980_s_at	E130012A19Rik	103551	skyblue	1.7628e-08	1.13512e-07	6.5306e-08	1.15352e-07	7.54041e-10	1.69055e-07	1.79176e-07	1.33337e-07	1.94335e-07	1.32404e-09	-2.06576	-1.89841	-2.033	-2.39523	-2.98328
1426992_at	Xpr1	19775	deeppink	1.47957e-05	2.01394e-09	1.54518e-08	7.79284e-11	6.86041e-12	3.65668e-05	7.10737e-09	4.18774e-08	8.28059e-10	3.45617e-11	0.955875	1.84729	1.8994	2.42145	2.89838
1426994_at	Phlpp1	98432	lightyellow	1.01928e-07	9.017e-10	5.72535e-07	1.61158e-10	5.74165e-10	6.70356e-07	3.85373e-09	8.00598e-07	1.3816e-09	1.06724e-09	2.88833	2.13362	1.79251	2.37955	2.40697
1426998_at	Zfand3	21769	orangered3	7.83289e-08	7.22828e-09	1.00665e-09	6.59467e-10	2.02088e-09	5.39078e-07	1.91265e-08	5.20004e-09	3.75642e-09	2.99018e-09	1.66398	2.19099	2.50576	2.47057	2.94995
1427003_at	Ppp2r5c	26931	blue2	4.14857e-06	6.4968e-09	5.51878e-09	2.82162e-08	7.8404e-08	1.27992e-05	1.75507e-08	1.88602e-08	6.35706e-08	6.52166e-08	-1.75681	-2.53522	-2.83885	-2.25437	-1.99293
1427021_s_at	NA	NA	skyblue	1.68028e-08	7.97702e-12	2.54149e-09	3.56551e-12	7.04123e-13	1.62202e-07	1.35808e-10	1.0198e-08	1.17066e-10	6.62156e-12	-1.85607	-2.29741	-2.44868	-2.65659	-2.86339
1427025_at	Mtmr7	54384	skyblue	9.33607e-08	3.76059e-09	2.05871e-07	1.04098e-08	3.97122e-10	6.21683e-07	1.13515e-08	3.41002e-07	2.92219e-08	7.96462e-10	-1.85418	-1.90501	-2.08325	-2.48029	-3.00926
1427032_at	Herc4	67345	skyblue	0.000299574	7.75022e-08	1.84632e-06	4.20312e-09	2.62473e-11	0.000456106	1.31119e-07	2.15636e-06	1.46811e-08	9.49573e-11	-1.10129	-1.57104	-1.74013	-2.21286	-2.98128
1427052_at	Acacb	100705	navajowhite	2.56335e-10	1.37291e-11	4.15502e-09	2.70732e-12	8.85869e-15	6.8321e-09	1.93364e-10	1.50919e-08	1.02079e-10	3.33228e-13	-1.64044	-2.07214	-2.41493	-2.63776	-2.94022
1427056_at	Adamts15	235130	darkolivegreen2	8.39414e-08	6.94722e-08	5.72909e-05	0.000759445	7.41197e-09	5.70814e-07	1.19723e-07	4.2264e-05	0.000351511	8.72487e-09	2.98892	2.05794	1.07472	1.28468	1.4109
1427086_at	Slit3	20564	darkslateblue	1.2284e-12	7.35921e-06	1.7283e-06	2.03955e-07	1.25196e-08	1.41934e-10	6.32095e-06	2.04271e-06	3.10731e-07	1.35702e-08	3.09336	0.843237	1.18209	1.44256	1.9197
1427129_a_at	Hnrnpr	74326	navajowhite	3.55371e-06	3.02027e-08	5.76007e-09	6.02352e-09	6.02437e-10	1.12689e-05	6.0947e-08	1.95347e-08	1.91946e-08	1.10803e-09	1.26663	1.82704	2.04074	2.41199	2.9253
1427147_at	Mms22l	212377	salmon	1.84205e-06	0.000209824	5.58676e-07	2.61943e-05	1.23641e-09	6.6207e-06	0.000122635	7.84163e-07	1.85056e-05	2.00469e-09	-1.46415	-1.22951	-2.18687	-1.64916	-2.85534
1427170_at	Psma8	73677	lightyellow	8.54819e-13	2.74809e-09	1.27918e-07	1.90228e-10	5.56019e-12	1.14814e-10	9.01543e-09	2.32438e-07	1.55564e-09	2.96069e-11	-1.87807	-1.96593	-2.31663	-2.75058	-2.95252
1427231_at	Robo1	19876	darkviolet	1.24409e-06	1.07587e-10	4.13601e-12	2.26432e-07	2.84463e-10	4.84006e-06	8.05259e-10	1.17993e-10	3.38792e-07	6.04152e-10	1.65383	1.56755	2.20655	2.49493	2.96509
1427238_at	Fbxo15	50764	skyblue	4.92001e-14	3.69848e-08	2.69726e-07	3.61297e-08	8.17659e-08	1.94178e-11	7.1669e-08	4.26741e-07	7.77719e-08	6.76914e-08	-1.80931	-2.13359	-2.39613	-2.65077	-2.84554
1427358_a_at	Dapk1	69635	black	6.41359e-10	4.03836e-07	0.000132373	0.00015672	3.74918e-05	1.34568e-08	5.19428e-07	8.8677e-05	8.73543e-05	1.60314e-05	3.0712	1.36439	0.981838	0.994058	0.857909
1427469_at	Helz	78455	salmon	5.41882e-08	4.047e-08	6.0238e-09	3.65771e-06	2.05734e-05	4.02933e-07	7.71206e-08	2.02578e-08	3.4012e-06	9.26439e-06	3.05374	2.08096	1.77848	1.71703	1.47447
1427565_a_at	Abcc5	27416	black	0.000142145	6.27893e-06	7.81183e-06	9.34478e-07	1.45579e-07	0.000242549	5.51148e-06	7.41277e-06	1.08661e-06	1.12011e-07	-0.91681	-1.3829	-1.64678	-1.7509	-2.94382
1427630_x_at	Ceacam1	26365	lavenderblush3	6.24167e-13	6.14181e-10	7.11946e-07	7.09233e-07	1.05757e-10	1.00076e-10	2.90101e-09	9.62037e-07	8.63527e-07	2.74426e-10	-2.43992	-1.78919	-1.78093	-2.44649	-2.91755
1427670_a_at	Tcf12	21406	floralwhite	4.47607e-11	4.75622e-12	1.26034e-13	2.05125e-11	2.767e-15	1.86674e-09	9.44701e-11	1.363e-11	3.3753e-10	2.04123e-13	1.49863	2.07006	2.39667	2.67948	2.93737
1427917_s_at	Ssbp3	72475	mediumpurple3	7.21064e-06	3.85186e-06	0.000140035	1.49262e-07	3.12852e-09	2.02605e-05	3.58252e-06	9.32135e-05	2.4031e-07	4.29148e-09	1.83709	1.64301	1.29738	2.18885	2.95565
1427930_at	Pdxk	216134	navajowhite	1.40147e-06	8.56987e-10	4.64076e-11	1.44599e-10	5.99967e-13	5.31255e-06	3.68551e-09	5.8846e-10	1.27462e-09	5.95678e-12	-0.911792	-1.79857	-2.07349	-2.31579	-2.94504
1427931_s_at	Pdxk	216134	navajowhite	3.02692e-05	1.99999e-09	7.60321e-10	3.05741e-12	1.64131e-10	6.62553e-05	7.06619e-09	4.20626e-09	1.08068e-10	3.88933e-10	-0.828183	-1.96249	-1.98423	-2.3311	-2.86479
1427944_at	Caprin2	232560	darkgrey	2.79753e-09	7.72155e-06	1.72068e-07	1.94007e-05	1.44066e-08	4.30384e-08	6.59105e-06	2.95296e-07	1.42637e-05	1.52764e-08	-2.86573	-1.28564	-1.96931	-1.83815	-2.33328
1427953_at	Fanci	208836	mediumpurple1	1.0509e-07	7.3802e-08	2.41081e-06	9.30743e-08	5.82335e-11	6.84389e-07	1.25994e-07	2.70175e-06	1.63544e-07	1.73127e-10	-2.64751	-1.72101	-1.98734	-2.07118	-2.85698
1427966_at	Fam105b	432940	black	2.60009e-05	4.41859e-07	1.86415e-07	2.87202e-07	6.75064e-09	5.83456e-05	5.60629e-07	3.15876e-07	4.09285e-07	8.05847e-09	-1.4749	-1.97559	-2.12191	-2.25002	-2.8854
1427981_a_at	Csad	246277	navajowhite	4.06585e-08	1.6322e-09	1.01476e-08	3.20487e-09	4.4536e-10	3.21428e-07	6.0481e-09	2.99603e-08	1.19299e-08	8.71187e-10	-1.77799	-2.25996	-2.00589	-2.56315	-2.98915
1428052_a_at	Zmym1	68310	lightpink4	4.02597e-06	9.18377e-11	6.71301e-10	4.53237e-09	5.01766e-12	1.24999e-05	7.23583e-10	3.83399e-09	1.54993e-08	2.73102e-11	-0.79972	-1.67363	-2.07358	-2.33441	-2.86374
1428092_at	Cdc5l	71702	darkseagreen4	2.86398e-13	5.72221e-09	2.06406e-12	5.21076e-12	2.27104e-10	6.25287e-11	1.58496e-08	7.74442e-11	1.49279e-10	5.0604e-10	-2.22436	-2.30652	-2.59946	-2.58312	-2.89727
1428122_s_at	Mvb12b	72543	floralwhite	6.51729e-11	1.16661e-10	6.68139e-13	2.13412e-12	2.5117e-14	2.4954e-09	8.4954e-10	3.82897e-11	9.00798e-11	6.66882e-13	1.67214	2.31415	2.38561	2.60992	3.00768
1428156_at	Gng2	14702	navajowhite	8.47704e-07	1.47992e-08	1.05866e-07	9.80527e-10	2.73177e-12	3.52886e-06	3.39208e-08	1.985e-07	4.91461e-09	1.75377e-11	1.03914	1.48795	1.67667	2.1999	3.10699
1428157_at	Gng2	14702	skyblue	0.000287208	2.56282e-06	5.09165e-05	1.17959e-06	9.47178e-09	0.000440006	2.51298e-06	3.80981e-05	1.31763e-06	1.07268e-08	1.25464	1.77843	1.55587	2.13023	2.90508
1428207_at	Bcl7a	77045	mediumpurple3	0.000188935	3.40568e-06	1.2492e-08	1.42128e-08	1.4373e-11	0.000308177	3.21677e-06	3.53864e-08	3.73141e-08	5.93817e-11	0.739711	1.09902	1.72183	2.19865	2.89598
1428252_at	Chmp2b	68942	floralwhite	1.55117e-08	4.26272e-08	1.15613e-10	2.1731e-08	1.17443e-08	1.52172e-07	8.03418e-08	1.06923e-09	5.23501e-08	1.29285e-08	1.8964	2.16048	3.02319	2.29787	2.08493
1428283_at	Cyp2s1	74134	blue2	1.36509e-12	6.18632e-12	9.87715e-12	2.03119e-06	4.06022e-08	1.50621e-10	1.11479e-10	2.05673e-10	2.07024e-06	3.69571e-08	-1.90931	-2.85424	-2.78027	-2.08051	-1.59069
1428292_at	Ndor1	78797	palevioletred2	2.13297e-06	1.02715e-06	9.18742e-10	1.6477e-08	7.85162e-12	7.41691e-06	1.14919e-06	4.83532e-09	4.19405e-08	3.78779e-11	-1.25145	-2.02872	-2.43712	-2.20237	-2.84365
1428346_at	Trafd1	231712	lightpink4	0.000441661	2.59747e-05	3.77679e-05	1.93331e-07	5.14823e-09	0.00063359	1.914e-05	2.93062e-05	2.97491e-07	6.44404e-09	1.02967	0.835915	1.20313	1.72861	2.98381
1428347_at	Cyfip2	76884	skyblue	7.21954e-07	6.47011e-07	2.51264e-05	4.69268e-07	5.23124e-11	3.1088e-06	7.73452e-07	2.05255e-05	6.14557e-07	1.60127e-10	1.82779	1.40466	1.0406	1.88131	3.06204
1428390_at	Wdr43	72515	black	0.00043197	3.94429e-14	5.0491e-07	7.46101e-09	7.87265e-09	0.000621164	5.02019e-12	7.22768e-07	2.26396e-08	9.17568e-09	-0.824169	-1.59746	-1.92174	-2.25304	-2.92409
1428407_at	Hnrnpa0	77134	black	6.84115e-07	1.76863e-11	1.79799e-10	2.84486e-10	1.10429e-13	2.97331e-06	2.27393e-10	1.44899e-09	2.06023e-09	1.89654e-12	1.6149	2.06579	2.28339	2.65814	2.90854
1428440_at	Slc25a12	78830	skyblue	5.32341e-12	8.21723e-08	9.07128e-10	1.53496e-06	1.10076e-13	4.37006e-10	1.37481e-07	4.79217e-09	1.64569e-06	1.89654e-12	-2.46866	-2.94422	-2.34885	-2.29833	-1.79231
1428466_at	Chd3	216848	darkseagreen4	2.69623e-07	5.60137e-10	1.05953e-09	3.10567e-11	8.73196e-11	1.44325e-06	2.72039e-09	5.41851e-09	4.4269e-10	2.35358e-10	1.38467	2.07466	1.94532	2.52804	3.03107
1428477_at	Elac2	68626	skyblue	7.42083e-10	9.67786e-13	5.05966e-13	5.46766e-13	2.59952e-12	1.51388e-08	3.2953e-11	3.23098e-11	3.80408e-11	1.68808e-11	-1.39933	-2.33725	-2.5029	-2.48465	-2.86587
1428520_at	Rbfa	68731	skyblue	3.64847e-07	1.3564e-12	5.17634e-12	5.59756e-12	5.71304e-14	1.82005e-06	4.02188e-11	1.29506e-10	1.56995e-10	1.16513e-12	-1.51807	-2.39567	-2.28439	-2.63562	-2.84045
1428522_at	Ttf2	74044	lavenderblush1	5.63887e-07	5.68078e-07	2.43236e-08	6.21008e-07	4.28473e-10	2.56722e-06	6.92982e-07	5.98717e-08	7.70884e-07	8.44661e-10	-1.93345	-1.58482	-2.21077	-2.39738	-2.84167
1428541_at	Fam115a	77574	salmon4	5.33932e-07	1.57765e-07	1.36741e-08	2.57208e-10	2.48666e-09	2.46022e-06	2.35189e-07	3.79965e-08	1.94085e-09	3.54709e-09	1.43674	2.22963	2.35149	2.6463	2.87895
1428543_at	Ppat	231327	skyblue	0.000860896	2.26949e-07	1.48139e-08	5.29175e-10	3.64036e-11	0.00110869	3.19056e-07	4.04265e-08	3.19216e-09	1.21221e-10	-0.843869	-1.41255	-1.90721	-2.31932	-2.8493
1428566_at	Hspbap1	66667	palevioletred1	3.1759e-11	3.49738e-09	4.11743e-08	2.31432e-08	5.32948e-09	1.47463e-09	1.07561e-08	9.1446e-08	5.47936e-08	6.6333e-09	-1.03307	-1.71394	-1.97921	-2.46271	-2.94432
1428568_at	B230217C12Rik	68127	navajowhite	1.08593e-13	1.29937e-08	1.1414e-08	1.21909e-05	3.87972e-06	3.18376e-11	3.04319e-08	3.29744e-08	9.58647e-06	2.05784e-06	-2.92441	-1.62424	-2.35434	-2.23099	-1.78553
1428579_at	Fmnl2	71409	darkseagreen4	6.64704e-09	2.11203e-06	8.76467e-06	2.46264e-06	4.99026e-07	8.08153e-08	2.13201e-06	8.21321e-06	2.43483e-06	3.29735e-07	3.05374	1.83747	2.03318	1.83764	2.07717
1428640_at	Hsf2bp	74377	lightsteelblue	7.11695e-11	2.20832e-07	4.1666e-07	5.35886e-08	2.4343e-07	2.65564e-09	3.12019e-07	6.15357e-07	1.05892e-07	1.7582e-07	-1.77511	-1.94097	-2.0991	-2.65352	-2.94323
1428657_at	Rreb1	68750	black	4.37995e-10	0.000651683	7.21816e-05	0.00162	0.179447	1.02575e-08	0.000336825	5.17626e-05	0.000686862	0.0374311	2.90684	0.77211	1.04836	0.791317	0.273471
1428685_at	Syce1	74075	black	5.04147e-08	2.2474e-08	1.93474e-06	5.81967e-10	8.51095e-13	3.80667e-07	4.78767e-08	2.2405e-06	3.40456e-09	7.507e-12	-1.92488	-2.17942	-2.12628	-2.57439	-2.92368
1428688_at	Pdcd11	18572	skyblue	0.00122126	2.38131e-09	3.62652e-09	4.16857e-10	7.0187e-13	0.00148922	8.09565e-09	1.35465e-08	2.69728e-09	6.61575e-12	-0.734222	-1.60553	-2.00432	-2.11413	-2.89554
1428708_x_at	Ptms	69202	skyblue	0.00190956	0.000110518	1.5319e-06	1.87197e-06	1.29457e-07	0.00217962	6.909e-05	1.84241e-06	1.93735e-06	1.01092e-07	0.899502	1.41239	2.13531	2.00337	2.89397
1428727_at	Cep192	70799	navajowhite	5.84103e-05	0.000151297	8.34774e-07	2.35175e-07	2.28877e-10	0.000114428	9.15714e-05	1.10008e-06	3.48917e-07	5.08647e-10	-1.04004	-1.26564	-1.90755	-2.00379	-2.89054
1428734_at	Anapc15	75430	lightcoral	3.0964e-07	3.57791e-10	2.97553e-09	9.47998e-08	3.95519e-08	1.6031e-06	1.97036e-09	1.15468e-08	1.65775e-07	3.61319e-08	-2.008	-2.85835	-2.34675	-2.47038	-1.97546
1428736_at	Gramd3	107022	black	3.2891e-08	1.43507e-05	8.53328e-06	5.933e-05	8.41876e-05	2.73286e-07	1.13608e-05	8.02495e-06	3.75218e-05	3.34677e-05	3.04271	1.90511	1.90042	1.52695	1.40156
1428739_at	Enho	69638	navajowhite	1.25234e-08	3.13273e-08	8.26343e-10	1.17375e-07	4.58162e-11	1.29806e-07	6.29092e-08	4.4755e-09	1.97288e-07	1.45141e-10	1.4581	1.50249	1.71357	2.11395	3.22256
1428775_at	1110008L16Rik	66132	skyblue	1.978e-11	3.58814e-09	6.65989e-10	1.43836e-13	1.0842e-14	1.06267e-09	1.09483e-08	3.81007e-09	1.78854e-11	3.69567e-13	-1.57123	-1.89999	-2.32108	-2.63202	-3.01111
1428797_at	Setd6	66083	mediumpurple1	0.000302442	1.6628e-10	7.49192e-05	3.87283e-06	9.77112e-10	0.000459766	1.10242e-09	5.34287e-05	3.57112e-06	1.64302e-09	-1.3278	-1.59026	-1.63201	-2.22166	-2.90963
1428798_s_at	Setd6	66083	green4	2.37292e-07	3.24699e-07	8.97061e-08	3.60491e-07	9.07681e-12	1.30003e-06	4.31272e-07	1.7284e-07	4.92242e-07	4.19412e-11	-1.09288	-1.43076	-1.66072	-2.34561	-2.96364
1428869_at	Nolc1	70769	black	1.59792e-06	2.93503e-10	2.27235e-11	1.51154e-09	2.62102e-10	5.91044e-06	1.69196e-09	3.61905e-10	6.74335e-09	5.65176e-10	-0.836828	-1.7323	-2.17568	-2.15713	-2.91043
1428872_at	Msl1	74026	navajowhite	1.45244e-06	2.0193e-06	6.2351e-08	8.92913e-09	7.0127e-08	5.46539e-06	2.05279e-06	1.28435e-07	2.59998e-08	5.9067e-08	1.71165	1.73252	2.24523	2.63009	2.88868
1428889_at	Alkbh3	69113	darkslateblue	1.949e-07	1.97975e-07	2.50595e-07	0.000124742	0.000368907	1.11109e-06	2.84327e-07	4.02262e-07	7.15428e-05	0.000129233	-2.95407	-1.82209	-1.57291	-1.07429	-1.08385
1428915_at	Sirt5	68346	skyblue	2.57536e-08	0.00124288	0.00052544	0.00147749	0.0095555	2.2684e-07	0.000599677	0.000301454	0.000633329	0.00258286	-2.9937	-0.998885	-1.11214	-0.981093	-0.675691
1428916_s_at	Sirt5	68346	skyblue	5.52834e-07	1.32093e-05	1.76685e-05	4.29954e-06	6.19572e-05	2.52465e-06	1.05667e-05	1.51552e-05	3.90119e-06	2.52998e-05	-3.05132	-1.33732	-1.37856	-1.4606	-1.10002
1428927_at	Shq1	72171	plum1	4.45069e-07	2.29986e-08	4.52723e-09	6.37644e-08	5.99322e-10	2.12816e-06	4.87929e-08	1.61378e-08	1.20756e-07	1.10432e-09	-1.34178	-1.78784	-2.13501	-2.57555	-2.88757
1428936_at	Atp2b1	67972	orangered3	2.96885e-10	3.02267e-12	5.45299e-13	1.00477e-08	5.44892e-10	7.63525e-09	6.88995e-11	3.38365e-11	2.8409e-08	1.02418e-09	1.46771	3.04124	2.35676	2.38743	1.73617
1428937_at	Atp2b1	67972	darkviolet	5.49592e-06	2.222e-14	1.06294e-10	2.09417e-07	6.47127e-11	1.61315e-05	3.93426e-12	1.0063e-09	3.17315e-07	1.87462e-10	1.17192	3.00307	2.27421	2.18843	1.58286
1429028_at	Dock11	75974	green4	5.52246e-09	9.78354e-14	7.94575e-13	1.40782e-12	9.88328e-09	7.03081e-08	7.97408e-12	4.18668e-11	7.03216e-11	1.11259e-08	3.00548	2.58217	2.26261	2.1218	1.59542
1429051_s_at	Sox11	20666	orangered3	6.25255e-08	1.7327e-09	5.56338e-11	6.40574e-09	1.05546e-10	4.50246e-07	6.32614e-09	6.66119e-10	2.01164e-08	2.74018e-10	1.08532	1.48395	1.98127	2.47098	2.98233
1429087_at	Inip	66209	darkseagreen4	5.13323e-10	2.80624e-08	2.72971e-05	0.000342948	5.33171e-05	1.16794e-08	5.73581e-08	2.20755e-05	0.000173816	2.20806e-05	-2.92246	-2.11608	-1.45971	-1.15958	-1.12884
1429137_at	Mettl18	69962	darkorange	3.08495e-07	4.21013e-08	8.89314e-08	4.90514e-07	8.61116e-11	1.59879e-06	7.96901e-08	1.71544e-07	6.34643e-07	2.33344e-10	-1.18027	-1.8594	-1.96752	-2.38011	-2.90455
1429185_at	Arhgef26	622434	salmon4	8.44111e-08	1.96931e-08	4.71075e-11	2.06091e-06	7.55296e-10	5.72869e-07	4.27759e-08	5.92604e-10	2.09542e-06	1.32579e-09	3.21836	1.58121	1.05398	1.12999	1.26181
1429360_at	Klf3	16599	thistle2	9.03021e-10	5.6949e-05	0.00300307	4.49947e-05	2.44537e-07	1.765e-08	3.84065e-05	0.00143417	2.94732e-05	1.76517e-07	-2.87878	-0.850588	-0.889992	-1.0219	-1.89879
1429366_at	Lrrc34	71827	skyblue	2.33311e-13	3.567e-08	6.74892e-08	2.96259e-10	3.03397e-10	5.56769e-11	6.96439e-08	1.36712e-07	2.10634e-09	6.37349e-10	-1.55422	-2.02162	-2.26037	-2.54068	-3.02349
1429372_at	Sox11	20666	green4	1.79815e-06	6.09375e-09	4.14884e-11	1.86755e-09	1.70775e-12	6.5108e-06	1.66579e-08	5.42847e-10	7.96092e-09	1.22662e-11	1.07699	1.53766	2.05558	2.46956	2.94072
1429399_at	Rnf125	67664	salmon	1.28005e-06	1.15265e-11	3.16974e-10	7.51131e-08	6.38136e-11	4.9492e-06	1.72956e-10	2.19331e-09	1.3787e-07	1.85937e-10	-1.86639	-2.42029	-2.33093	-2.57175	-2.85746
1429410_at	Eny2	223527	darkorange	5.02231e-06	9.00322e-06	2.28033e-06	7.59722e-08	7.27895e-08	1.49597e-05	7.52244e-06	2.57836e-06	1.39229e-07	6.10061e-08	1.89518	1.67861	1.85542	2.49246	3.01571
1429415_at	Zmynd8	228880	orangered1	2.20058e-09	7.73871e-11	2.2382e-07	3.68294e-08	1.49703e-08	3.5843e-08	6.37145e-10	3.6594e-07	7.89247e-08	1.57852e-08	3.14469	2.0971	1.61217	1.54503	1.06908
1429458_at	2410127L17Rik	67383	black	3.49465e-05	3.09277e-08	5.21638e-08	1.75358e-10	1.70079e-08	7.47707e-05	6.22683e-08	1.10929e-07	1.45573e-09	1.76155e-08	-1.84064	-1.6321	-2.06572	-2.40971	-2.88628
1429485_a_at	Utp11l	67205	black	3.00732e-05	2.33882e-07	8.96192e-07	4.39487e-06	8.62366e-08	6.59108e-05	3.26953e-07	1.16816e-06	3.97519e-06	7.09694e-08	-1.53968	-1.9613	-1.74362	-2.14993	-2.87162
1429506_at	Nkd1	93960	plum2	1.2441e-07	6.12412e-08	1.05544e-08	6.70547e-10	8.67555e-11	7.85131e-07	1.0834e-07	3.09479e-08	3.79733e-09	2.34527e-10	1.50999	1.62797	2.23853	2.55039	2.9847
1429597_at	Dppa4	73693	darkgrey	1.23463e-10	2.15672e-07	1.11e-06	1.26567e-06	1.57422e-07	4.02192e-09	3.0608e-07	1.40357e-06	1.39802e-06	1.20068e-07	-0.916237	-1.4532	-1.85166	-2.35988	-2.90845
1429668_at	Pou4f1	18996	navajowhite	2.90628e-06	2.7845e-06	0.000468983	9.29667e-05	1.51518e-08	9.55437e-06	2.70001e-06	0.000272491	5.53843e-05	1.59467e-08	0.964322	0.945923	0.860945	1.66598	2.95678
1429671_at	2410018M08Rik	71970	black	0.000294247	4.49637e-09	1.29958e-07	8.56598e-08	2.18277e-09	0.00044918	1.3156e-08	2.35379e-07	1.53234e-07	3.19159e-09	-0.640914	-1.48664	-1.67807	-2.19412	-2.84976
1429701_at	Mageb16	71967	salmon1	2.3847e-07	2.12841e-06	5.53715e-06	2.37168e-06	7.40791e-07	1.30509e-06	2.14505e-06	5.50271e-06	2.36165e-06	4.67194e-07	-1.56999	-1.98448	-1.85732	-2.51691	-2.88227
1429802_at	Hsd17b14	66065	skyblue	7.47226e-09	7.40582e-11	1.44988e-11	4.04844e-09	2.53455e-14	8.84415e-08	6.16861e-10	2.62542e-10	1.42875e-08	6.66882e-13	-1.8062	-2.12585	-2.44525	-2.64768	-2.90973
1429897_a_at	D16Ertd472e	67102	mediumpurple3	1.42112e-10	1.06714e-10	8.05967e-07	1.14028e-05	3.95893e-07	4.42159e-09	8.05259e-10	1.06778e-06	9.03601e-06	2.6931e-07	-2.86361	-2.60835	-1.65486	-1.43739	-1.40658
1430046_at	Otud3	73162	coral1	7.95239e-05	4.43521e-07	8.13053e-08	5.5344e-08	1.36812e-07	0.00014849	5.62417e-07	1.59729e-07	1.08393e-07	1.05988e-07	-1.04282	-1.7624	-1.93529	-2.15895	-2.89398
1430125_s_at	Pqlc1	66943	navajowhite	6.52245e-09	1.55038e-08	2.2416e-07	2.32216e-06	4.89913e-08	7.95834e-08	3.51759e-08	3.66317e-07	2.32067e-06	4.34939e-08	-2.89654	-2.54085	-1.36896	-1.56552	-1.47011
1430128_a_at	Reep6	70335	antiquewhite2	2.01934e-05	3.55906e-09	1.72042e-06	1.37309e-06	2.93045e-05	4.74605e-05	1.08978e-08	2.03555e-06	1.49491e-06	1.27912e-05	-1.80698	-2.90527	-2.09041	-2.23155	-1.4912
1430138_at	Cd3eap	70333	black	6.03811e-07	5.01901e-08	2.50356e-08	4.52268e-08	2.422e-09	2.70212e-06	9.16958e-08	6.1399e-08	9.20971e-08	3.46948e-09	-1.80391	-2.22885	-2.36125	-2.38929	-2.85312
1430208_at	Krt42	68239	darkolivegreen2	4.48049e-09	3.89995e-13	1.41102e-08	2.06418e-10	1.01617e-10	6.01475e-08	2.04023e-11	3.89178e-08	1.65254e-09	2.66681e-10	-2.01538	-2.47194	-2.43806	-2.63975	-2.89968
1430252_at	3110027N22Rik	73168	white	0.000356834	1.80961e-10	2.12378e-06	1.08001e-06	1.22441e-08	0.000529365	1.17427e-09	2.43004e-06	1.22346e-06	1.33473e-08	0.770119	2.91875	1.27457	1.9489	1.84593
1430314_at	Noxred1	71275	lightyellow	1.80657e-09	1.42961e-07	7.33043e-07	2.16946e-12	7.37466e-13	3.1e-08	2.1693e-07	9.85975e-07	9.00798e-11	6.85029e-12	-2.02511	-1.89206	-2.20605	-2.69034	-2.88151
1430368_s_at	1700019D03Rik	67080	black	3.40951e-06	1.679e-08	4.57064e-10	4.74897e-07	2.07441e-09	1.0889e-05	3.74412e-08	2.89389e-09	6.20066e-07	3.05604e-09	-0.946348	-1.01641	-1.85444	-2.24996	-2.8838
1430423_s_at	NA	NA	bisque4	4.82293e-05	1.18768e-06	7.16183e-09	5.91542e-07	6.53324e-10	9.74254e-05	1.30107e-06	2.3187e-08	7.4216e-07	1.18025e-09	-0.774132	-1.42544	-1.96982	-2.10675	-2.8393
1430526_a_at	Smarca2	67155	black	7.12895e-08	5.0729e-09	1.18117e-10	9.72435e-12	3.42604e-11	5.00706e-07	1.4458e-08	1.08342e-09	2.17745e-10	1.15916e-10	1.40085	1.98154	2.3705	2.64352	2.92073
1430554_at	Lrig3	320398	mediumpurple2	1.64186e-08	1.32527e-10	1.92357e-08	1.70817e-10	1.12936e-09	1.58941e-07	9.30103e-10	4.97977e-08	1.43847e-09	1.85901e-09	3.17631	1.98109	2.21579	2.02522	1.83293
1430555_s_at	Lrig3	320398	black	1.93745e-07	2.07858e-09	1.57368e-06	2.01124e-07	4.40058e-09	1.10635e-06	7.28159e-09	1.8859e-06	3.0754e-07	5.6689e-09	3.14825	1.80114	1.86385	1.74202	1.52018
1430583_at	Nrcam	319504	thistle4	1.49507e-09	2.87306e-09	1.43572e-07	7.23875e-09	3.75026e-11	2.67274e-08	9.31833e-09	2.54997e-07	2.21145e-08	1.23826e-10	2.06598	2.2197	2.24435	2.6013	2.95085
1430776_s_at	Ankrd24	70615	darkseagreen4	0.000730498	2.83124e-05	1.25365e-05	2.8526e-05	1.5362e-07	0.000966347	2.06635e-05	1.12316e-05	1.99227e-05	1.17539e-07	-1.1766	-1.47383	-1.54514	-2.14188	-2.8639
1431225_at	NA	NA	blue2	1.91421e-07	1.29432e-08	7.09162e-11	4.25393e-08	2.14683e-11	1.09551e-06	3.03365e-08	7.62075e-10	8.81596e-08	8.0995e-11	1.31798	1.46983	2.10897	2.58058	2.93366
1431352_s_at	Pvt1	19296	navajowhite	1.12271e-05	1.07186e-07	2.16773e-07	5.2237e-06	1.22686e-05	2.89681e-05	1.71019e-07	3.55982e-07	4.60948e-06	5.82098e-06	-1.70696	-2.8536	-2.47085	-2.16534	-1.98097
1431619_a_at	Dtnbp1	94245	lightyellow	1.87477e-08	5.27043e-11	1.63616e-10	1.05221e-09	3.27689e-09	1.76818e-07	4.87471e-10	1.35942e-09	5.13732e-09	4.45295e-09	1.8376	2.40381	2.93076	2.53072	2.24119
1431630_a_at	Klf3	16599	black	6.20167e-12	9.51195e-10	9.25859e-10	7.26086e-09	7.23791e-11	4.7491e-10	4.02639e-09	4.86514e-09	2.21359e-08	2.02396e-10	-2.44711	-2.07514	-2.3728	-2.46386	-2.93679
1431786_s_at	Urah	76974	black	1.13482e-08	1.09924e-11	1.20817e-13	1.0123e-09	3.10743e-14	1.20503e-07	1.67785e-10	1.32801e-11	5.01222e-09	7.85325e-13	-1.17061	-1.91302	-2.34827	-2.57842	-2.8584
1432018_at	Ascl2	17173	orangered4	1.61951e-07	1.07463e-09	9.46725e-06	1.25256e-05	4.10916e-06	9.63265e-07	4.38998e-09	8.78228e-06	9.8022e-06	2.16641e-06	-2.01725	-2.87319	-1.85097	-2.03628	-1.6262
1432075_a_at	Tekt1	21689	darkseagreen4	2.61405e-09	5.85716e-10	1.86046e-08	9.13238e-11	3.56165e-11	4.10151e-08	2.81156e-09	4.85771e-08	9.22065e-10	1.20017e-10	-2.18049	-2.25974	-2.25256	-2.57793	-2.92446
1432174_a_at	Slc9b1	74446	mediumpurple3	2.67909e-11	4.52807e-08	2.26893e-10	1.21234e-09	2.86839e-13	1.32169e-09	8.4495e-08	1.71513e-09	5.74633e-09	3.62341e-12	-1.95816	-1.97116	-2.46605	-2.5902	-2.94188
1432188_s_at	Nup43	69912	skyblue	0.000142591	3.73285e-10	1.91046e-10	2.17592e-07	1.13437e-12	0.000243215	2.02564e-09	1.51415e-09	3.27242e-07	9.086e-12	-0.979644	-1.66469	-1.90105	-2.39952	-2.88493
1432500_at	2410006F04Rik	78313	plum	3.31331e-08	1.04305e-10	7.32912e-08	1.21546e-10	3.7166e-11	2.74631e-07	7.92565e-10	1.45995e-07	1.13473e-09	1.23114e-10	-2.0836	-2.11633	-2.4047	-2.48362	-2.92257
1433408_a_at	Mcm10	70024	coral	4.76303e-07	1.00324e-10	8.12675e-11	1.73353e-07	1.26074e-15	2.24508e-06	7.73275e-10	8.37023e-10	2.70886e-07	1.30657e-13	-1.16329	-1.39862	-2.15041	-2.46135	-2.91396
1433443_a_at	Hmgcs1	208715	navajowhite	1.92552e-11	1.30167e-12	1.2231e-09	3.05658e-13	2.42845e-11	1.04543e-09	3.93491e-11	5.973e-09	2.77667e-11	8.93625e-11	1.48353	2.40425	1.80625	2.12253	3.15807
1433444_at	Hmgcs1	208715	black	2.34324e-05	1.54314e-08	1.2205e-08	5.48815e-09	1.04229e-06	5.34808e-05	3.50717e-08	3.47496e-08	1.78529e-08	6.34182e-07	1.17065	2.28626	1.57756	1.80075	2.93118
1433445_x_at	Hmgcs1	208715	palevioletred3	1.90205e-08	6.27556e-11	7.19922e-11	1.96134e-09	1.67985e-06	1.79226e-07	5.52848e-10	7.69873e-10	8.22866e-09	9.69268e-07	1.30286	2.41951	1.71761	1.91342	2.96818
1433465_a_at	AI467606	101602	navajowhite	6.09204e-07	5.31576e-09	1.64796e-06	7.26892e-09	4.78991e-13	2.71796e-06	1.49465e-08	1.96159e-06	2.21372e-08	5.14231e-12	-1.51032	-1.86476	-2.01945	-2.61499	-2.92246
1433504_at	Pygb	110078	skyblue4	6.27343e-06	8.01792e-10	3.31249e-13	1.47964e-10	9.04557e-11	1.79766e-05	3.50902e-09	2.55292e-11	1.29753e-09	2.42272e-10	0.989863	1.67296	3.09234	2.11382	2.00692
1433520_at	Scap	235623	lightpink4	1.47086e-06	5.3678e-13	1.97312e-06	0.000194078	7.14054e-09	5.52255e-06	2.34258e-11	2.28022e-06	0.000105403	8.45542e-09	1.51729	2.97225	2.05613	1.96792	1.54351
1433539_at	Commd3	12238	black	6.14053e-10	1.52064e-09	2.35347e-10	1.43766e-09	1.59712e-11	1.31886e-08	5.7286e-09	1.76558e-09	6.52838e-09	6.43531e-11	2.13639	2.10507	2.53277	2.5051	2.93887
1433543_at	Anln	68743	brown4	1.79137e-08	2.08164e-08	1.78741e-09	1.35191e-08	5.79049e-12	1.70995e-07	4.48698e-08	7.87324e-09	3.60277e-08	3.06298e-11	-1.69938	-1.63795	-2.07892	-2.56211	-2.98604
1433571_at	Serinc5	218442	navajowhite	1.00771e-10	7.26142e-10	2.0604e-06	1.22126e-08	1.77362e-09	3.48167e-09	3.25848e-09	2.36722e-06	3.33833e-08	2.69179e-09	2.97034	2.40937	2.03951	2.15196	2.20687
1433575_at	Sox4	20677	floralwhite	1.96774e-07	3.71934e-10	2.19135e-12	1.34077e-12	2.6186e-11	1.11866e-06	2.02546e-09	8.11771e-11	6.87348e-11	9.48599e-11	1.62289	2.27942	2.47819	2.57898	2.91545
1433586_at	Rgmb	68799	orangered3	4.41096e-07	3.50159e-08	2.20178e-09	3.9121e-06	3.95181e-13	2.11338e-06	6.8648e-08	9.18669e-09	3.60165e-06	4.48655e-12	1.09639	1.00339	1.24548	2.02532	3.09512
1433587_at	Rgmb	68799	salmon	0.000141458	2.52531e-05	0.000118007	4.88869e-06	1.06422e-11	0.000241565	1.86794e-05	8.01012e-05	4.35595e-06	4.71986e-11	0.883044	0.787902	1.05557	1.76855	2.96373
1433635_at	Wdr18	216156	plum2	1.24237e-09	7.48848e-09	4.2862e-11	2.46489e-09	1.26455e-10	2.29701e-08	1.95892e-08	5.5481e-10	9.72883e-09	3.18529e-10	-1.75448	-1.83154	-2.40055	-2.71625	-2.88002
1433645_at	Slc44a1	100434	black	4.17481e-06	6.80051e-08	1.5313e-05	4.47123e-06	1.59245e-08	1.28686e-05	1.1762e-07	1.33778e-05	4.03193e-06	1.6629e-08	-1.50035	-1.35424	-1.40916	-2.27288	-2.90489
1433656_a_at	Gnl3	30877	firebrick4	0.00154168	2.21729e-09	2.24412e-08	1.39988e-09	5.06214e-08	0.00182088	7.64649e-09	5.6229e-08	6.40159e-09	4.46833e-08	-0.393415	-1.31108	-1.24226	-1.83338	-2.92969
1433703_s_at	Bahd1	228536	black	5.4212e-05	3.50647e-05	1.85742e-06	3.53646e-07	7.82015e-09	0.000107558	2.49209e-05	2.16592e-06	4.84594e-07	9.12078e-09	1.28114	1.39953	1.94025	2.29011	2.89566
1433748_at	Zdhhc18	503610	lightcyan	6.14589e-10	2.12682e-06	1.8434e-05	8.09706e-10	5.71209e-13	1.31886e-08	2.14483e-06	1.57213e-05	4.34139e-09	5.70596e-12	-2.22664	-1.61398	-1.77153	-2.46495	-2.91086
1433795_at	Tgfbr3	21814	orangered1	4.38994e-09	1.61325e-12	2.70054e-09	6.90299e-10	1.11571e-12	5.93505e-08	4.58938e-11	1.0708e-08	3.88285e-09	9.0092e-12	3.22824	2.04519	2.17006	2.08288	2.03405
1433838_at	Dars2	226539	skyblue	9.52397e-07	7.55143e-07	3.07098e-08	6.04377e-08	7.0632e-09	3.89361e-06	8.84461e-07	7.20975e-08	1.15881e-07	8.3745e-09	-1.79322	-1.5016	-2.30491	-2.26759	-2.9214
1433852_at	Kidins220	77480	mediumorchid	1.61817e-05	2.21905e-10	2.41191e-05	5.79512e-10	2.73598e-09	3.94506e-05	1.3656e-09	1.98307e-05	3.39373e-09	3.84016e-09	1.03208	1.8466	1.36796	2.31075	2.91827
1433862_at	Espl1	105988	black	2.6294e-06	1.15412e-05	3.25712e-09	1.05129e-11	5.27973e-14	8.82033e-06	9.37499e-06	1.23875e-08	2.29253e-10	1.1059e-12	-0.866493	-1.3789	-2.02371	-2.19305	-2.93573
1433899_x_at	Tsc22d1	21807	black	6.3222e-07	1.79066e-05	0.000118806	0.000448502	0.0244988	2.79272e-06	1.38021e-05	8.05915e-05	0.000220376	0.00609755	-2.84074	-1.37072	-1.23362	-1.16059	-0.509409
1433909_at	Syt17	110058	skyblue4	8.82173e-08	6.01194e-09	1.35823e-06	2.86492e-06	3.82811e-07	5.93597e-07	1.64925e-08	1.66155e-06	2.76155e-06	2.61582e-07	2.29533	2.95145	1.84179	2.01553	2.17031
1433939_at	Aff3	16764	saddlebrown	1.62952e-10	7.6652e-10	3.10586e-10	2.84542e-08	6.30278e-12	4.88923e-09	3.39784e-09	2.16475e-09	6.40081e-08	3.22496e-11	2.13226	1.82408	2.08136	2.59169	2.99613
1433976_at	Reep3	28193	lightcyan	2.33277e-06	1.96139e-09	1.88929e-09	2.51462e-10	6.28666e-13	7.97651e-06	6.95757e-09	8.19919e-09	1.91228e-09	6.13934e-12	1.25556	2.11982	2.05711	2.4889	2.97584
1433983_at	Cnksr3	215748	navajowhite	1.74492e-09	1.62545e-09	1.33791e-05	2.75893e-06	1.06786e-05	3.03297e-08	6.02816e-09	1.18865e-05	2.67482e-06	5.14054e-06	3.07759	1.72803	1.27539	1.24183	0.777292
1434000_at	Kras	16653	salmon	8.62831e-08	2.16936e-08	2.72984e-10	1.39954e-08	6.24152e-12	5.82627e-07	4.65179e-08	1.95902e-09	3.68952e-08	3.20453e-11	2.29989	1.54762	2.32439	2.41844	2.89296
1434004_at	Dhps	330817	navajowhite	4.77379e-07	2.18571e-08	2.62748e-13	3.12266e-07	4.11173e-12	2.24912e-06	4.682e-08	2.34898e-11	4.39219e-07	2.35982e-11	-1.31043	-2.08713	-2.28793	-2.53775	-2.85859
1434022_at	Zbtb33	56805	lightyellow	1.40457e-10	1.37305e-10	2.84098e-11	4.79023e-09	2.99979e-13	4.39418e-09	9.57135e-10	4.18998e-10	1.61077e-08	3.74284e-12	1.8356	1.83647	2.52066	2.59722	2.92381
1434028_at	Arnt2	11864	palevioletred1	1.327e-06	2.92544e-11	6.52025e-11	2.29108e-13	4.47503e-14	5.09042e-06	3.33233e-10	7.29859e-10	2.3443e-11	1.00285e-12	1.22216	2.06863	2.12074	2.58451	2.92132
1434034_at	Cerk	223753	paleturquoise	1.46039e-06	3.07578e-09	1.29657e-10	4.78194e-09	1.40857e-12	5.48726e-06	9.78482e-09	1.15299e-09	1.61058e-08	1.05656e-11	1.02513	1.62062	2.05018	2.47405	2.89147
1434044_at	Repin1	58887	mediumorchid	2.67873e-11	2.3676e-10	1.18493e-10	6.02137e-11	9.38189e-15	1.32169e-09	1.43143e-09	1.08439e-09	6.87311e-10	3.38905e-13	1.81172	1.97043	2.55755	2.60192	2.9583
1434045_at	Cdkn1b	12576	darkseagreen4	9.64434e-07	1.73475e-06	3.5079e-07	2.08378e-06	2.84001e-09	3.93185e-06	1.80224e-06	5.32533e-07	2.11462e-06	3.96754e-09	1.80493	1.18225	1.97225	2.14584	2.88995
1434051_s_at	Hspa12a	73442	magenta3	0.00349501	1.35829e-06	3.1978e-06	1.82572e-06	1.7423e-10	0.00362407	1.46078e-06	3.43501e-06	1.89688e-06	4.08667e-10	0.626873	1.33441	1.3096	1.66278	3.0275
1434061_at	Rp2h	19889	coral2	2.6506e-08	8.99443e-06	1.30334e-05	1.44626e-05	4.79273e-07	2.31677e-07	7.52013e-06	1.1624e-05	1.10922e-05	3.18146e-07	2.93259	1.90322	1.83627	1.68326	2.28241
1434063_at	Zfp664	269704	navajowhite	1.23155e-07	2.41104e-07	2.7983e-07	1.26471e-08	2.91315e-09	7.78648e-07	3.35461e-07	4.4075e-07	3.42346e-08	4.05398e-09	2.0622	2.30359	2.31175	2.40977	2.93881
1434111_at	Lphn2	99633	black	4.33113e-14	4.91591e-07	5.98188e-09	1.67063e-05	1.90701e-11	1.77774e-11	6.14323e-07	2.01552e-08	1.25819e-05	7.38679e-11	3.09188	0.802747	1.46953	1.7216	1.8587
1434112_at	Lphn2	99633	plum1	3.00782e-11	3.20373e-08	2.87427e-06	3.2143e-06	4.40215e-11	1.42891e-09	6.39824e-08	3.13418e-06	3.04657e-06	1.40508e-10	3.21608	0.971163	1.47741	1.63741	1.59315
1434126_at	4930402H24Rik	228602	bisque4	3.24757e-05	1.30478e-09	5.28191e-11	3.35388e-08	5.36526e-13	7.02904e-05	5.06948e-09	6.43917e-10	7.33018e-08	5.44911e-12	0.635268	1.69758	1.66788	1.85875	3.038
1434148_at	Tcf4	21413	black	5.13944e-05	4.05672e-10	9.16257e-09	4.40404e-07	3.16503e-11	0.000102984	2.13774e-09	2.77863e-08	5.81656e-07	1.09262e-10	1.12297	1.44809	1.91585	2.46204	2.87007
1434149_at	Tcf4	21413	navajowhite	0.000119242	2.94183e-08	5.16654e-07	4.3376e-07	8.59877e-12	0.000209126	5.95777e-08	7.35808e-07	5.73918e-07	4.02682e-11	1.28992	1.61092	1.91167	2.49317	2.88712
1434155_a_at	2310061I04Rik	69662	black	2.4367e-06	1.73975e-07	8.03395e-08	7.64614e-08	2.14397e-09	8.26287e-06	2.55e-07	1.58156e-07	1.3995e-07	3.14665e-09	-1.47668	-1.86795	-2.21494	-2.49286	-2.83899
1434165_at	Clic6	209195	darkseagreen4	2.71277e-07	1.00324e-09	4.37036e-07	3.7583e-08	3.31679e-08	1.44833e-06	4.18101e-09	6.40287e-07	8.02206e-08	3.11967e-08	1.63955	2.38814	2.97138	2.09676	1.77592
1434172_at	Cnr1	12801	mediumpurple1	2.16842e-06	1.31068e-11	1.06149e-10	4.66889e-12	4.55316e-13	7.51217e-06	1.87152e-10	1.0063e-09	1.37116e-10	4.9721e-12	1.48961	2.10517	2.26748	2.3895	3.03729
1434180_at	Fermt2	218952	skyblue	1.80382e-06	2.34992e-10	1.67041e-09	1.1945e-07	2.89996e-10	6.5244e-06	1.42213e-09	7.48955e-09	1.99684e-07	6.13601e-10	-2.94764	-1.91289	-2.2009	-2.28095	-2.18573
1434186_at	Lpar4	78134	darkviolet	9.11245e-08	8.3179e-11	2.49738e-05	3.55513e-05	2.21618e-07	6.09959e-07	6.69438e-10	2.04233e-05	2.40364e-05	1.61789e-07	2.92659	2.20475	0.862951	1.27714	1.28672
1434208_at	Rnf169	108937	firebrick4	6.32538e-08	1.72042e-07	1.80886e-07	6.29316e-07	9.24259e-09	4.54474e-07	2.52644e-07	3.08455e-07	7.79706e-07	1.05071e-08	2.05466	1.6648	2.17466	2.90068	2.30286
1434266_at	Fam185a	330050	coral	0.00431918	3.52047e-06	1.12637e-06	3.06199e-07	7.12029e-10	0.00434232	3.31107e-06	1.42149e-06	4.32142e-07	1.26426e-09	-0.718192	-1.42889	-1.61015	-1.82064	-3.00888
1434296_at	Zfp961	234413	mediumpurple3	0.000215601	2.35139e-07	2.73145e-06	3.59374e-11	3.05312e-12	0.000344659	3.28489e-07	2.99991e-06	4.87301e-10	1.91174e-11	-0.99709	-1.66881	-1.80622	-2.41064	-2.8478
1434307_at	Tmem64	100201	white	7.36128e-08	8.55238e-10	2.70663e-06	1.27514e-07	8.6383e-09	5.12464e-07	3.68054e-09	2.97763e-06	2.10259e-07	9.91335e-09	-3.00541	-2.23022	-2.03583	-1.64795	-1.78787
1434331_at	Ago1	236511	black	1.07771e-05	5.26311e-07	4.70008e-05	1.14751e-07	2.61018e-11	2.79911e-05	6.51555e-07	3.55268e-05	1.93623e-07	9.47452e-11	0.97355	1.18948	1.07455	2.12995	2.9637
1434376_at	Cd44	12505	skyblue4	2.07313e-06	2.20015e-08	2.73457e-09	3.52312e-05	1.37249e-09	7.24956e-06	4.70155e-08	1.0811e-08	2.3842e-05	2.17601e-09	1.74495	3.03959	2.07317	1.99979	1.51552
1434378_a_at	Mxd4	17122	orangered3	8.80974e-10	1.07779e-08	4.00812e-10	1.26368e-10	5.63558e-11	1.73181e-08	2.61619e-08	2.62577e-09	1.16248e-09	1.69339e-10	2.23232	2.46475	2.4123	2.61074	2.88902
1434379_at	Mxd4	17122	plum1	2.97537e-08	9.03319e-09	1.91828e-09	2.92358e-09	4.21489e-11	2.5322e-07	2.26454e-08	8.29814e-09	1.10805e-08	1.35831e-10	2.20776	2.36461	2.41822	2.47156	2.9735
1434400_at	Tgif2	228839	salmon4	5.10005e-08	1.37121e-09	7.13616e-09	2.46502e-12	1.01218e-07	3.83398e-07	5.29438e-09	2.31558e-08	9.73949e-11	8.14582e-08	1.74664	2.35091	2.92047	2.45846	2.31981
1434439_at	Gsk3b	56637	black	2.72574e-05	2.31008e-07	1.7763e-08	2.86354e-07	2.41614e-12	6.06198e-05	3.23519e-07	4.67432e-08	4.08492e-07	1.60391e-11	0.926336	1.2554	1.57609	2.26696	2.94164
1434458_at	Fst	14313	floralwhite	6.28591e-10	1.93961e-08	7.31763e-10	8.48869e-11	7.24848e-12	1.32721e-08	4.22177e-08	4.10088e-09	8.7961e-10	3.61935e-11	3.22774	0.857925	1.27123	1.59614	1.47499
1434524_at	Eif2b3	108067	mediumpurple3	1.8945e-07	1.35371e-08	7.02981e-09	5.0958e-09	4.69927e-11	1.08677e-06	3.14904e-08	2.29368e-08	1.69211e-08	1.47945e-10	-1.62717	-1.68746	-2.14084	-2.31347	-3.11872
1434528_at	Aard	239435	lavenderblush2	1.35317e-10	6.01946e-06	5.21443e-05	3.2186e-06	8.69028e-09	4.28807e-09	5.31913e-06	3.89126e-05	3.05015e-06	9.95724e-09	-2.30016	-1.84722	-1.59137	-2.38794	-2.90589
1434581_at	2410066E13Rik	68235	salmon1	1.02068e-05	7.66164e-06	0.000101783	1.63353e-06	5.8047e-10	2.68554e-05	6.54533e-06	7.0176e-05	1.72948e-06	1.0762e-09	1.5811	1.32618	1.31379	1.79095	3.03511
1434593_at	Eif5a2	208691	orangered3	9.863e-06	1.36813e-08	8.90495e-06	0.0013063	1.24037e-08	2.61656e-05	3.17617e-08	8.32632e-06	0.000567231	1.34756e-08	1.02825	2.8969	1.46092	1.62284	1.74355
1434627_at	Nrf1	18181	coral	1.84194e-08	3.85471e-09	5.79161e-11	8.56932e-10	9.33293e-13	1.74987e-07	1.15905e-08	6.84262e-10	4.49562e-09	7.90193e-12	-1.40411	-1.60629	-2.22348	-2.41566	-3.0463
1434628_a_at	Rhpn2	52428	navajowhite	4.93893e-12	4.94434e-08	7.04273e-07	0.00195106	0.105932	4.19814e-10	9.05452e-08	9.5359e-07	0.000810584	0.0231939	2.88033	1.29898	1.37077	0.698202	0.249411
1434680_at	Plekhg3	263406	black	7.07848e-07	8.99212e-06	5.01047e-06	3.11257e-05	0.00351632	3.05576e-06	7.51922e-06	5.04587e-06	2.14791e-05	0.00103079	3.01325	1.68872	1.79257	1.5117	0.810236
1434683_at	NA	NA	saddlebrown	7.47253e-09	3.37705e-08	1.47746e-09	4.53522e-09	4.92021e-13	8.84415e-08	6.66281e-08	6.83201e-09	1.55e-08	5.20757e-12	1.40383	1.42731	1.75961	2.43591	3.07384
1434729_at	Zc4h2	245522	lightpink2	2.02249e-06	3.40707e-07	1.52042e-07	9.45249e-08	1.59881e-08	7.12205e-06	4.48804e-07	2.65896e-07	1.65518e-07	1.66885e-08	1.87715	1.98205	2.20697	2.21786	2.99745
1434750_at	Exoc3	211446	lightyellow	2.74945e-08	0.00289974	0.00169728	0.000211898	0.000479615	2.38086e-07	0.00127618	0.000862082	0.000113916	0.000164414	-2.855	-0.986438	-1.0347	-1.28864	-0.819749
1434767_at	Mis18bp1	217653	darkseagreen4	5.08009e-08	6.53141e-07	1.2949e-06	4.2276e-10	3.04563e-11	3.82592e-07	7.7912e-07	1.59573e-06	2.72105e-09	1.06516e-10	-1.9819	-2.11984	-2.11859	-2.40176	-2.91817
1434786_at	Ppp1r12b	329251	antiquewhite4	0.000192542	0.000414766	0.000316317	3.2886e-05	4.10616e-08	0.000313314	0.00022531	0.000191782	2.25104e-05	3.72951e-08	1.27441	1.16878	1.34214	1.67942	2.96987
1434822_at	Pphln1	223828	saddlebrown	9.92679e-10	1.65523e-11	1.1405e-09	1.96974e-11	1.19753e-11	1.90398e-08	2.16278e-10	5.70252e-09	3.33472e-10	5.17994e-11	3.20899	2.1361	1.9333	2.12675	2.18612
1434859_at	Umps	22247	black	0.000915635	0.000162153	2.48488e-05	3.98502e-05	9.82942e-08	0.00116848	9.74943e-05	2.03483e-05	2.65225e-05	7.94449e-08	-1.21031	-1.51589	-1.78125	-1.68212	-2.95812
1434887_at	Ncs1	14299	plum2	3.05778e-07	4.24307e-08	3.46879e-09	3.33605e-10	5.79645e-12	1.59033e-06	8.01178e-08	1.30445e-08	2.28298e-09	3.06298e-11	1.44788	1.87267	2.0075	2.24331	3.1263
1434909_at	Rragd	52187	lightyellow	3.92917e-13	1.25677e-12	3.70331e-10	4.42807e-12	2.69906e-12	7.24248e-11	3.87478e-11	2.4488e-09	1.33396e-10	1.74379e-11	3.08551	2.55738	2.27996	2.29456	2.08786
1434911_s_at	Arhgap19	71085	lightcyan	3.55168e-06	1.08408e-05	6.7228e-08	1.07956e-05	3.4472e-09	1.12671e-05	8.8712e-06	1.36307e-07	8.60906e-06	4.63351e-09	-1.20509	-1.09377	-1.77253	-2.24361	-2.85692
1434970_a_at	Mrpl15	27395	bisque4	1.9138e-06	5.45648e-12	2.93481e-09	1.57507e-08	7.62434e-11	6.82787e-06	1.03407e-10	1.14208e-08	4.05199e-08	2.1088e-10	-1.10119	-1.9833	-1.77599	-2.63994	-2.83873
1434971_x_at	Mrpl15	27395	black	5.27725e-07	7.31334e-13	1.57489e-08	2.57963e-11	3.4245e-15	2.44038e-06	2.87003e-11	4.25162e-08	3.91584e-10	2.20128e-13	-1.08814	-1.95914	-1.89064	-2.58904	-2.90514
1435008_at	Slc9a6	236794	salmon1	3.20224e-07	3.69218e-08	8.40708e-05	9.00714e-09	3.89252e-09	1.64544e-06	7.15695e-08	5.91622e-05	2.6137e-08	5.13556e-09	1.66348	2.21084	1.64698	2.37184	2.92696
1435017_at	NA	NA	black	8.10529e-08	1.01955e-10	2.0387e-09	2.89364e-10	1.33857e-12	5.54479e-07	7.80997e-10	8.67907e-09	2.08265e-09	1.01558e-11	-2.34376	-1.91963	-1.88676	-2.42563	-3.04133
1435018_at	Cacfd1	381356	navajowhite	1.14846e-07	1.26959e-08	3.38113e-10	4.88028e-11	7.13778e-12	7.36555e-07	2.98474e-08	2.29522e-09	5.93316e-10	3.58523e-11	1.46275	2.03293	2.18462	2.69177	2.92042
1435020_at	Klhdc2	69554	thistle3	3.63873e-08	8.06257e-10	3.52955e-10	2.27613e-11	3.5829e-12	2.94933e-07	3.51862e-09	2.36141e-09	3.58552e-10	2.13319e-11	1.69492	2.04862	2.26483	2.65535	2.99808
1435138_at	Fam155a	270028	lightsteelblue	0.000305218	2.51478e-05	0.0275934	0.00296762	1.65629e-09	0.000463446	1.86237e-05	0.0103662	0.00117503	2.54489e-09	0.739494	1.01515	0.409287	0.99594	2.87769
1435228_at	BC023829	236848	mediumpurple2	1.90167e-07	2.12125e-05	2.52971e-08	1.22341e-05	2.43367e-06	1.09016e-06	1.60429e-05	6.19102e-08	9.6103e-06	1.3514e-06	3.1076	1.08597	1.00959	0.85362	0.884639
1435232_x_at	Mrpl15	27395	mediumpurple2	4.38819e-06	9.79436e-11	2.2742e-09	4.04938e-11	3.9497e-15	1.34095e-05	7.60595e-10	9.39533e-09	5.23574e-10	2.27346e-13	-1.16202	-2.11832	-1.8402	-2.59086	-2.88939
1435245_at	Gls2	216456	darkseagreen4	5.9733e-07	2.41412e-06	1.90425e-06	1.78642e-06	2.39691e-08	2.68222e-06	2.38719e-06	2.2113e-06	1.86467e-06	2.3525e-08	-0.870203	-1.1433	-1.63571	-2.23367	-2.85075
1435253_at	Rab11b	19326	deeppink	4.85377e-06	9.80095e-07	6.33596e-08	9.50611e-08	5.04053e-09	1.45718e-05	1.10351e-06	1.30076e-07	1.66136e-07	6.34049e-09	1.44613	1.5551	2.24041	2.42434	2.89067
1435254_at	Plxnb1	235611	black	3.99534e-09	1.2931e-09	2.61252e-09	6.53257e-11	4.28874e-11	5.56281e-08	5.03785e-09	1.04206e-08	7.25763e-10	1.37406e-10	2.05905	2.30053	2.04001	2.69804	2.99049
1435255_at	Plxnb1	235611	palevioletred1	6.21228e-06	5.20289e-07	8.06592e-06	3.12254e-07	3.39081e-09	1.78413e-05	6.44983e-07	7.62582e-06	4.39219e-07	4.57101e-09	1.89295	2.04803	1.48769	2.42234	2.95579
1435256_at	Clip3	76686	black	1.92992e-05	6.5556e-06	3.02269e-07	1.92162e-08	4.69689e-09	4.5715e-05	5.71678e-06	4.69693e-07	4.73456e-08	5.99284e-09	1.37449	1.58306	2.04435	2.52774	2.88836
1435302_at	Taf4b	72504	salmon	0.00018063	2.3014e-10	2.52549e-10	2.69893e-11	9.98352e-13	0.000296468	1.40512e-09	1.8406e-09	4.00335e-10	8.25696e-12	-0.644301	-1.62171	-1.88053	-2.10291	-2.94395
1435303_at	Taf4b	72504	skyblue	2.47279e-05	7.9723e-10	3.91685e-11	2.53284e-10	8.06884e-14	5.59029e-05	3.49152e-09	5.21085e-10	1.92241e-09	1.52323e-12	-0.56567	-1.6062	-1.80752	-2.06569	-2.94282
1435379_at	Urb2	382038	darkmagenta	2.45668e-07	2.07688e-12	1.3526e-10	7.64071e-12	5.5391e-15	1.33823e-06	5.35186e-11	1.18707e-09	1.9103e-10	2.57841e-13	-1.11432	-1.87405	-2.34337	-2.47293	-2.88234
1435436_at	Epas1	13819	navajowhite	1.03711e-10	1.06033e-12	9.99387e-06	0.000179102	8.59224e-08	3.53563e-09	3.51387e-11	9.21216e-06	9.81989e-05	7.07633e-08	-2.97296	-2.09172	-1.50684	-0.77895	-1.08233
1435437_at	Setd7	73251	lightblue4	1.60916e-13	9.26798e-14	1.27932e-09	1.75487e-09	1.2131e-13	4.34533e-11	7.7614e-12	6.1845e-09	7.56336e-09	2.03136e-12	2.74864	2.91936	2.17323	2.43217	2.24809
1435467_at	Fgd6	13998	salmon1	7.15755e-09	2.05834e-07	1.59727e-05	1.03914e-05	1.6783e-05	8.58021e-08	2.93843e-07	1.38817e-05	8.3374e-06	7.69955e-06	2.92624	2.07582	1.77949	1.78672	1.40482
1435473_at	Ppp1r26	241289	floralwhite	5.61641e-07	5.58565e-07	6.19462e-06	6.13411e-07	6.01472e-07	2.55916e-06	6.8422e-07	6.06265e-06	7.62776e-07	3.89289e-07	2.20717	2.89927	1.75622	2.24226	2.16877
1435484_at	Slc5a3	53881	darkseagreen4	8.63031e-08	2.66224e-11	5.92631e-13	2.27035e-11	1.14079e-12	5.82627e-07	3.11874e-10	3.53784e-11	3.58552e-10	9.10868e-12	2.98026	1.90758	2.49979	2.33694	2.37409
1435486_at	Pak3	18481	magenta3	2.89872e-06	5.93296e-10	1.13589e-06	1.66705e-09	1.07319e-12	9.53977e-06	2.84135e-09	1.43081e-06	7.24897e-09	8.77588e-12	1.42037	1.79453	2.10252	2.10122	3.1032
1435494_s_at	Dsp	109620	floralwhite	9.8596e-08	9.00638e-13	3.81187e-13	3.58723e-10	1.89354e-10	6.51891e-07	3.15951e-11	2.73109e-11	2.4042e-09	4.38072e-10	1.53874	2.97686	2.61816	2.28922	1.7327
1435540_at	Irgq	210146	lightyellow	9.23866e-06	2.19353e-06	5.08607e-08	8.64702e-09	6.74078e-10	2.47623e-05	2.20066e-06	1.08779e-07	2.53691e-08	1.20956e-09	1.40192	1.60705	2.07535	2.44129	2.94363
1435546_a_at	1810013L24Rik	69053	skyblue	4.18696e-07	8.42817e-06	2.35909e-06	4.2079e-06	8.1233e-05	2.02328e-06	7.11e-06	2.65354e-06	3.82933e-06	3.2387e-05	-2.85435	-1.91285	-2.17836	-2.01381	-1.46761
1435561_at	Erf	13875	skyblue	1.22271e-08	1.12543e-07	5.64627e-05	1.82292e-08	5.35987e-10	1.27508e-07	1.78054e-07	4.17403e-05	4.5431e-08	1.01108e-09	-2.42233	-1.84842	-1.62705	-2.18366	-2.86544
1435606_at	NA	NA	floralwhite	2.2406e-06	3.34955e-08	2.66799e-07	6.61824e-07	5.87618e-07	7.71536e-06	6.61907e-08	4.23008e-07	8.14681e-07	3.81197e-07	1.63631	2.98163	2.39018	2.25628	2.02789
1435632_at	Nufip2	68564	black	1.62953e-05	4.25843e-10	2.83721e-08	8.98668e-06	1.14884e-07	3.96991e-05	2.22511e-09	6.78446e-08	7.35991e-06	9.09709e-08	-1.37386	-2.96991	-1.98504	-2.10803	-1.92094
1435669_at	Zfp532	328977	lightcyan	1.54707e-11	2.71229e-11	1.01896e-12	1.10604e-10	4.66834e-10	8.9736e-10	3.15352e-10	4.84552e-11	1.0614e-09	9.0345e-10	-2.57127	-2.54438	-2.92244	-2.17879	-1.83169
1435734_x_at	Dus1l	68730	lightyellow	2.07072e-09	8.19581e-11	8.0092e-08	2.43426e-07	7.38548e-13	3.46067e-08	6.63923e-10	1.57808e-07	3.58619e-07	6.85029e-12	-1.29073	-2.04418	-2.0924	-2.42361	-2.95292
1435754_at	Zyg11b	414872	bisque4	1.38584e-07	5.83612e-07	8.35523e-08	7.23199e-09	1.10114e-09	8.58738e-07	7.09155e-07	1.63187e-07	2.21054e-08	1.81845e-09	2.37743	2.1794	2.02197	2.48893	2.87599
1435763_at	Tbc1d16	207592	plum2	1.37093e-09	3.19799e-07	7.98682e-09	4.63333e-09	5.3233e-11	2.47671e-08	4.26015e-07	2.51564e-08	1.57891e-08	1.61678e-10	2.1742	1.56862	2.06248	2.32396	3.09311
1435783_at	Fam169a	320557	skyblue	2.00471e-07	2.15898e-10	3.4667e-10	2.17498e-09	2.46697e-13	1.13465e-06	1.34197e-09	2.33146e-09	8.89511e-09	3.2624e-12	-0.917183	-1.54117	-1.89924	-2.38523	-2.98146
1435787_at	Ppm1l	242083	mediumpurple3	6.1173e-09	2.04892e-10	7.52374e-11	4.65094e-11	3.43322e-13	7.64582e-08	1.28776e-09	7.95694e-10	5.71034e-10	4.09154e-12	1.33489	1.75055	2.20353	2.66696	2.92249
1435793_at	Aph1b	208117	darkorange2	5.98941e-07	3.50948e-07	1.51242e-07	1.60766e-08	1.13352e-10	2.68455e-06	4.60579e-07	2.6509e-07	4.11544e-08	2.89885e-10	1.55417	1.75172	1.78897	2.23664	3.16452
1435879_at	Akt3	23797	navajowhite	1.66425e-07	7.92114e-11	2.65077e-11	1.24299e-08	2.28766e-10	9.86572e-07	6.50171e-10	4.01207e-10	3.37876e-08	5.08629e-10	1.46353	1.75434	2.13732	2.72748	2.88964
1435880_at	Ankrd50	99696	lightpink4	1.60209e-10	7.51101e-10	8.65383e-09	6.96823e-10	2.2241e-11	4.8352e-09	3.34384e-09	2.66411e-08	3.90077e-09	8.3348e-11	2.41746	2.10135	1.97982	2.60963	2.89566
1435892_at	Asxl3	211961	navajowhite	3.7986e-07	7.29646e-09	8.70409e-10	3.43004e-10	5.74311e-11	1.87219e-06	1.9233e-08	4.6429e-09	2.32552e-09	1.71354e-10	1.36379	1.98728	2.25172	2.60136	2.88975
1435937_at	Sptlc2	20773	floralwhite	1.07624e-09	1.73553e-08	9.30453e-07	3.14798e-08	1.38881e-08	2.02962e-08	3.85353e-08	1.20485e-06	6.95822e-08	1.48101e-08	2.88823	2.16767	2.29323	2.27133	2.24815
1436014_a_at	Rusc1	72296	tan4	0.0195783	1.58856e-06	3.90444e-06	0.000617342	9.47611e-08	0.0154314	1.67011e-06	4.07414e-06	0.000292517	7.7006e-08	0.833387	1.38439	1.20299	1.05607	2.90304
1436030_at	Cachd1	320508	floralwhite	1.07828e-14	1.19928e-13	9.5224e-14	2.27513e-13	4.60384e-15	6.14706e-12	8.95429e-12	1.22218e-11	2.3443e-11	2.31327e-13	3.10072	2.10073	2.08872	2.47405	2.55702
1436031_at	Cachd1	320508	antiquewhite2	6.15014e-10	1.82708e-10	2.34574e-09	4.61927e-10	1.37286e-11	1.31886e-08	1.18313e-09	9.62481e-09	2.90594e-09	5.74448e-11	3.17831	2.01908	1.81805	2.19373	2.26825
1436171_at	Arhgap30	226652	darkslateblue	7.27105e-07	5.3028e-10	3.67263e-07	2.42389e-10	1.99807e-11	3.12443e-06	2.61552e-09	5.53775e-07	1.85903e-09	7.66932e-11	-2.07329	-2.10881	-2.1894	-2.62866	-2.83983
1436190_at	Zfp618	72701	chocolate4	5.1271e-06	3.04156e-09	9.05295e-09	8.82316e-10	4.97548e-11	1.52056e-05	9.69589e-09	2.75161e-08	4.5754e-09	1.54345e-10	1.06751	2.14018	2.0924	2.52576	2.88584
1436291_a_at	Dpys	64705	lightcyan	9.10608e-09	4.35327e-12	2.08993e-09	9.52299e-12	3.75739e-14	1.03593e-07	8.93298e-11	8.84664e-09	2.15716e-10	8.85427e-13	-1.47312	-1.98563	-2.41781	-2.678	-2.86801
1436309_at	Neto2	74513	salmon2	0.000230397	4.63853e-06	3.92923e-06	4.14254e-07	2.67888e-08	0.000365014	4.23286e-06	4.0973e-06	5.51481e-07	2.59218e-08	1.22936	2.10035	2.00843	2.35844	2.93179
1436317_at	Pgap1	241062	mediumpurple3	1.8027e-08	2.46961e-07	1.05531e-05	6.39442e-05	0.000435745	1.71917e-07	3.42303e-07	9.66516e-06	4.00156e-05	0.000150601	2.87784	2.23274	1.41506	1.35781	1.09325
1436336_at	Ptrh1	329384	sienna4	3.09481e-06	3.79324e-06	7.94573e-06	1.85212e-09	4.61215e-10	1.00561e-05	3.53224e-06	7.52493e-06	7.90439e-09	8.95305e-10	-1.92775	-1.79758	-1.9338	-2.3993	-2.8511
1436338_at	NA	NA	darkseagreen4	0.000688114	1.07529e-07	7.08109e-05	1.6206e-05	0.000877891	0.00091797	1.71459e-07	5.08776e-05	1.22588e-05	0.000287357	1.57155	2.87889	1.54289	1.81495	1.12857
1436350_at	Fam171b	241520	black	3.58943e-06	1.24559e-07	5.69817e-09	2.81587e-08	1.77792e-10	1.13525e-05	1.93459e-07	1.9345e-08	6.35145e-08	4.1587e-10	1.21675	2.01761	1.91023	2.41398	3.02041
1436375_at	Srbd1	78586	firebrick3	0.000140633	3.95371e-07	1.33365e-06	1.70013e-07	4.70231e-07	0.000240515	5.10022e-07	1.63699e-06	2.66737e-07	3.1288e-07	-2.01726	-2.00095	-1.93313	-2.09834	-2.85292
1436376_s_at	Srbd1	78586	mediumpurple1	8.50197e-10	6.51612e-09	7.61166e-06	1.85952e-07	3.8508e-09	1.68097e-08	1.75799e-08	7.24333e-06	2.87575e-07	5.09243e-09	-2.13521	-2.20738	-1.83202	-2.12509	-2.95528
1436403_at	Fam171a2	217219	green4	7.0062e-08	1.30256e-09	5.67175e-10	6.87505e-10	2.45369e-11	4.94114e-07	5.06405e-09	3.37434e-09	3.87833e-09	8.98357e-11	1.50841	2.09757	2.26211	2.63591	2.936
1436458_at	Sema6a	20358	skyblue	7.06191e-09	1.72888e-08	4.96164e-08	2.29953e-08	1.59982e-08	8.48629e-08	3.84045e-08	1.06526e-07	5.44971e-08	1.66957e-08	2.96213	2.32444	2.14571	2.2998	2.49497
1436537_at	Zfp629	320683	skyblue4	5.57982e-08	1.31404e-08	5.91753e-11	1.37815e-11	4.79825e-11	4.12811e-07	3.06943e-08	6.9004e-10	2.68476e-10	1.49946e-10	1.5568	2.14561	2.37345	2.66887	2.93837
1436570_at	Pag1	94212	lightyellow	2.16543e-07	1.25874e-07	8.09219e-11	2.01524e-07	7.00574e-13	1.20829e-06	1.9505e-07	8.36028e-10	3.0775e-07	6.61575e-12	1.00744	1.24729	1.9103	2.37146	2.93541
1436576_at	Fam26f	215900	lightyellow	2.14859e-06	8.11499e-07	1.37902e-07	1.44152e-07	4.44079e-07	7.4611e-06	9.4157e-07	2.46702e-07	2.3304e-07	2.97702e-07	-1.97984	-2.06725	-2.41314	-2.53171	-2.89415
1436589_x_at	Prkd2	101540	coral2	6.21429e-08	1.48455e-05	4.72749e-05	1.32192e-05	6.76623e-05	4.47805e-07	1.16884e-05	3.5712e-05	1.0268e-05	2.74287e-05	2.96577	1.64264	1.35514	1.69081	1.21487
1436600_at	Tox3	244579	floralwhite	7.52363e-09	1.07763e-08	4.3692e-11	1.21861e-11	6.94736e-11	8.89437e-08	2.61619e-08	5.6122e-10	2.48148e-10	1.96435e-10	1.54494	2.1039	2.37946	2.66747	2.91331
1436619_at	D630045M09Rik	432777	salmon	2.39851e-07	1.48596e-07	9.5173e-07	9.77272e-08	3.12015e-10	1.31128e-06	2.24e-07	1.22811e-06	1.70236e-07	6.52041e-10	-1.91493	-1.74649	-2.09833	-2.57888	-2.99212
1436659_at	Dclk1	13175	darkorange2	1.17262e-05	3.99612e-08	1.61838e-08	5.66294e-10	1.66963e-11	3.00592e-05	7.62682e-08	4.33706e-08	3.34813e-09	6.64469e-11	0.949893	1.57986	1.86527	2.38191	2.94671
1436665_a_at	Ltbp4	108075	black	2.66906e-07	9.79378e-09	2.79462e-08	1.01894e-09	1.66529e-09	1.4302e-06	2.42064e-08	6.69008e-08	5.03378e-09	2.55563e-09	-2.08541	-2.20972	-2.51943	-2.65953	-2.93982
1436724_a_at	Eif2d	16865	darkseagreen2	6.60933e-09	2.34007e-08	1.6768e-05	3.46139e-07	1.63608e-10	8.04521e-08	4.94766e-08	1.44605e-05	4.76766e-07	3.87972e-10	-1.54564	-1.30642	-1.69639	-2.40824	-3.05928
1436742_a_at	Accsl	381411	coral2	2.05708e-11	7.88258e-11	3.56445e-11	5.79433e-11	3.64338e-10	1.0994e-09	6.47864e-10	4.8975e-10	6.71894e-10	7.39177e-10	-2.30792	-2.31418	-2.47584	-2.74479	-2.85085
1436777_at	Mars2	212679	black	1.62275e-07	3.41169e-08	1.42181e-07	2.37852e-08	1.53731e-08	9.64202e-07	6.72096e-08	2.53208e-07	5.59382e-08	1.61261e-08	-2.10382	-2.42991	-2.09956	-2.48447	-2.84052
1436790_a_at	Sox11	20666	orangered3	3.53029e-09	6.28045e-11	1.7934e-11	4.74236e-09	4.73756e-15	5.10222e-08	5.52848e-10	3.03798e-10	1.60298e-08	2.31327e-13	1.26066	1.56832	2.08537	2.52738	3.00045
1436799_at	Enox1	239188	salmon4	5.53924e-12	1.00848e-09	9.50434e-13	2.45162e-09	7.90034e-12	4.50831e-10	4.19721e-09	4.72398e-11	9.70066e-09	3.79142e-11	-2.1174	-2.83401	-2.83818	-2.53984	-2.1599
1436837_at	Mael	98558	skyblue	3.80547e-09	1.34008e-11	2.35884e-06	4.06952e-07	8.5788e-11	5.36769e-08	1.89171e-10	2.65354e-06	5.43493e-07	2.32716e-10	-1.47079	-1.99991	-2.08876	-2.51504	-2.90565
1436856_x_at	Tars2	71807	brown2	1.80371e-06	2.39051e-10	4.59188e-10	2.48586e-08	2.108e-08	6.5244e-06	1.43967e-09	2.90186e-09	5.78344e-08	2.11014e-08	-1.26604	-1.76421	-2.13818	-2.48703	-2.87159
1436877_at	Lrch2	210297	antiquewhite4	4.09375e-07	4.75614e-10	1.0413e-08	1.9586e-10	8.51794e-10	1.98712e-06	2.42586e-09	3.06225e-08	1.5832e-09	1.46529e-09	1.6684	1.96266	2.43263	2.43119	2.90028
1436917_s_at	NA	NA	navajowhite	3.54087e-08	4.80943e-08	1.29003e-08	1.33397e-08	8.12127e-11	2.88597e-07	8.85192e-08	3.62822e-08	3.56473e-08	2.22564e-10	1.85317	2.19983	2.4024	2.55355	3.00855
1436926_at	Esrrb	26380	magenta4	3.61113e-07	1.5635e-06	5.28725e-06	7.23917e-07	1.21793e-07	1.80582e-06	1.64725e-06	5.28334e-06	8.77202e-07	9.57849e-08	-1.47312	-1.97871	-2.08877	-2.52334	-2.89887
1436959_x_at	Nsmf	56876	darkseagreen4	3.78717e-08	2.81847e-09	1.07043e-09	5.00953e-10	5.74427e-10	3.04559e-07	9.16864e-09	5.46214e-09	3.06886e-09	1.06733e-09	1.88473	2.22352	2.54207	2.73782	2.89926
1437001_at	Gsk3b	56637	navajowhite	6.80994e-10	1.44348e-10	3.27096e-09	6.31512e-07	5.58521e-15	1.42032e-08	9.96145e-10	1.2426e-08	7.82261e-07	2.57841e-13	1.22981	1.68557	1.90066	2.57681	2.94005
1437046_x_at	Fam63a	75007	salmon	1.7905e-08	1.87311e-10	2.19629e-08	1.23809e-13	3.31798e-15	1.70995e-07	1.20538e-09	5.53202e-08	1.64447e-11	2.19501e-13	-2.344	-2.22953	-2.42823	-2.66958	-2.87503
1437165_a_at	Pcolce	18542	bisque4	9.65695e-09	1.85603e-12	3.18434e-08	0.000209703	6.51502e-08	1.07477e-07	5.02269e-11	7.411e-08	0.000112913	5.54732e-08	-2.27334	-2.89422	-2.13185	-1.64539	-1.02867
1437186_at	BC055324	381306	lightcyan	0.000425378	1.10879e-05	2.56755e-08	1.40162e-07	9.56926e-09	0.000613317	9.05428e-06	6.25608e-08	2.28173e-07	1.08324e-08	-0.554651	-0.991797	-1.39166	-1.89901	-2.91464
1437239_x_at	Phc2	54383	floralwhite	2.42256e-09	7.15724e-11	1.05593e-11	1.59773e-11	1.51544e-11	3.84812e-08	6.01818e-10	2.13254e-10	2.93633e-10	6.18121e-11	1.50333	2.21953	2.58348	2.47364	2.92107
1437252_at	Gatsl2	80909	salmon1	6.37546e-17	4.14931e-16	2.03678e-14	5.50236e-08	9.76324e-12	6.54212e-13	3.67337e-13	4.87739e-12	1.0791e-07	4.4179e-11	3.04901	2.71988	2.21368	2.1267	2.04019
1437318_at	Pak3	18481	paleturquoise	7.6581e-06	2.03211e-06	3.13391e-08	4.31659e-07	1.48424e-09	2.1302e-05	2.06445e-06	7.31308e-08	5.71526e-07	2.32128e-09	1.37007	1.57837	2.17574	1.94199	3.14115
1437343_x_at	Atad3a	108888	skyblue	6.26962e-09	5.10229e-07	1.85809e-11	2.22855e-08	2.02385e-09	7.77935e-08	6.34035e-07	3.11759e-10	5.31383e-08	2.9937e-09	-1.10595	-1.80579	-1.83442	-2.23173	-3.05817
1437373_at	Aen	68048	mediumpurple3	1.38276e-11	0.00395717	0.00147612	0.000392379	0.00137119	8.34649e-10	0.00168195	0.000761574	0.000195779	0.000433217	2.96769	0.442866	0.526103	0.6484	0.520721
1437635_at	NA	NA	darkseagreen4	0.000345696	1.91969e-12	1.44031e-07	1.01138e-05	6.2683e-10	0.000515258	5.04089e-11	2.55417e-07	8.14042e-06	1.14378e-09	0.9887	3.03325	1.69492	1.91787	1.78513
1437639_at	Fam115a	77574	green4	1.36868e-06	1.3748e-08	9.06992e-10	2.93771e-11	1.03167e-11	5.21909e-06	3.18853e-08	4.79217e-09	4.26022e-10	4.59157e-11	1.05636	2.14101	1.98567	2.50994	2.88064
1437753_at	Faxc	76132	black	4.78729e-05	2.09169e-07	4.35752e-08	3.31468e-09	9.17394e-10	9.68688e-05	2.98191e-07	9.53257e-08	1.22752e-08	1.55808e-09	1.02228	1.80553	1.98121	2.46479	2.89815
1438038_at	4930402H24Rik	228602	orangered4	0.0405539	1.32652e-06	1.76558e-06	1.49587e-08	7.51896e-11	0.0283012	1.43215e-06	2.07652e-06	3.8889e-08	2.08761e-10	0.357232	1.42247	1.38721	1.9022	2.87235
1438056_x_at	Abcc5	27416	blue2	0.000820892	2.76461e-08	3.53314e-05	4.0773e-08	3.73078e-10	0.00106562	5.67302e-08	2.76718e-05	8.53465e-08	7.53598e-10	-0.95144	-2.03523	-1.54885	-1.97536	-2.86492
1438178_x_at	Atad3a	108888	skyblue	3.90058e-05	9.73146e-08	6.82149e-05	6.48965e-07	6.56012e-11	8.18518e-05	1.58577e-07	4.9234e-05	8.00825e-07	1.88958e-10	-1.23979	-1.62912	-1.91493	-2.05818	-2.91487
1438224_at	Zswim5	74464	green4	1.04296e-06	2.31877e-10	3.44192e-08	1.14797e-07	7.84689e-14	4.20521e-06	1.40878e-09	7.89e-08	1.93623e-07	1.48944e-12	1.04192	1.85083	1.72792	2.39617	2.97707
1438306_at	Rnf180	71816	magenta4	9.10758e-06	1.60919e-07	1.50723e-06	2.49291e-09	3.36621e-11	2.44908e-05	2.39315e-07	1.81633e-06	9.82414e-09	1.14342e-10	0.982786	1.79133	1.94552	2.20598	2.90533
1438321_x_at	Fam63a	75007	navajowhite	3.7359e-10	7.72863e-10	5.62676e-08	1.73478e-10	5.12809e-13	9.0628e-09	3.41562e-09	1.17825e-07	1.45059e-09	5.3254e-12	-2.28476	-2.17239	-2.39182	-2.74254	-2.8503
1438333_at	Prtg	235472	indianred3	1.90138e-06	1.44436e-09	1.37779e-09	7.49382e-09	2.8438e-06	6.79349e-06	5.50481e-09	6.51491e-09	2.27156e-08	1.55265e-06	1.55786	2.92124	2.46885	2.18824	1.31524
1438365_x_at	Laptm4b	114128	plum	5.1422e-05	2.46898e-11	2.89302e-08	1.89986e-08	1.56225e-07	0.000103019	2.93675e-10	6.88599e-08	4.69475e-08	1.19281e-07	1.60712	2.91051	2.30326	2.16801	1.4675
1438410_at	Prtg	235472	floralwhite	2.88075e-07	1.76739e-08	8.15761e-09	2.33083e-09	2.29021e-06	1.52061e-06	3.9047e-08	2.54998e-08	9.35573e-09	1.27957e-06	1.51463	2.91362	2.58955	2.27849	1.39652
1438478_a_at	Ppp3ca	19055	mediumorchid	7.86429e-12	1.15183e-09	3.00829e-12	1.80361e-07	1.01065e-13	5.56543e-10	4.62306e-09	9.93632e-11	2.80637e-07	1.78824e-12	1.5818	1.58253	2.26338	2.56488	2.98108
1438504_x_at	Tm7sf3	67623	brown4	4.00742e-07	3.17275e-08	4.8914e-08	4.67221e-08	1.60062e-08	1.95539e-06	6.3507e-08	1.05287e-07	9.43522e-08	1.67007e-08	-2.37615	-1.72487	-1.99143	-2.43819	-2.87299
1438606_a_at	Clic4	29876	brown2	4.9384e-05	1.95145e-11	9.5083e-11	6.40125e-12	2.31794e-12	9.94798e-05	2.43816e-10	9.28944e-10	1.70048e-10	1.5592e-11	1.05646	2.02951	2.13621	2.38126	2.89909
1438670_at	Ptpn1	19246	darkgrey	5.79279e-07	3.58787e-05	9.49011e-05	4.42636e-05	5.3778e-08	2.62207e-06	2.54339e-05	6.59326e-05	2.90431e-05	4.69877e-08	1.72672	1.17818	1.31786	1.68907	2.95947
1438678_at	1500011K16Rik	67885	darkseagreen2	5.31019e-09	7.35726e-10	3.81213e-06	1.56516e-06	9.14746e-07	6.83903e-08	3.2882e-09	3.99134e-06	1.67107e-06	5.64905e-07	-3.05078	-2.06095	-1.37975	-1.75377	-1.18206
1438680_at	Auts2	319974	firebrick3	2.41651e-11	1.36844e-08	8.8886e-09	2.61937e-08	3.04075e-11	1.23984e-09	3.17617e-08	2.71767e-08	6.01267e-08	1.06492e-10	1.66576	1.56246	1.41067	2.53947	3.04004
1438682_at	Pik3r1	18708	lightyellow	2.40366e-08	1.62426e-10	1.61186e-08	8.38772e-10	1.69903e-11	2.16549e-07	1.08466e-09	4.32304e-08	4.43218e-09	6.73004e-11	1.60923	2.36319	1.64596	2.42911	3.01907
1439323_a_at	Map4k1	26411	navajowhite	7.64816e-06	7.3972e-08	3.91277e-07	7.37845e-08	1.62486e-10	2.12859e-05	1.2618e-07	5.83785e-07	1.35867e-07	3.86366e-10	-1.08909	-1.57171	-1.48228	-1.97191	-3.10617
1439332_at	Ddit4l	73284	darkseagreen4	3.60225e-10	0.00352131	0.00265711	0.00168725	0.0104344	8.82201e-09	0.00151635	0.00128477	0.000712132	0.00280002	2.90459	0.590279	0.505586	0.625384	0.468449
1439341_at	Greb1l	381157	floralwhite	6.1631e-07	1.12165e-14	6.46152e-10	2.72088e-08	5.83976e-10	2.74013e-06	2.45492e-12	3.71886e-09	6.18977e-08	1.08033e-09	0.908602	3.07847	2.06495	2.0296	1.45756
1439514_at	A930004D18Rik	77940	lightpink4	0.000867859	0.000452557	0.0019682	3.99204e-05	2.76212e-07	0.00111625	0.000243528	0.000984105	2.65632e-05	1.96614e-07	1.26655	1.38368	1.33172	1.82345	2.90993
1439665_at	Lpar4	78134	lightyellow	2.79666e-10	6.10858e-11	0.000346091	0.000618862	1.57428e-06	7.32085e-09	5.44682e-10	0.000207805	0.000293118	9.15634e-07	2.88346	2.06503	0.744224	0.952748	1.07771
1439695_a_at	Kif20b	240641	darkseagreen4	0.00359585	1.15813e-07	4.44633e-06	4.44524e-09	2.35787e-08	0.00371362	1.82297e-07	4.54469e-06	1.52549e-08	2.32002e-08	-0.831022	-1.32759	-1.6535	-2.09	-2.85968
1439780_at	Rpl7l1	66229	darkseagreen3	0.00014489	7.75509e-09	1.60516e-07	7.80252e-08	1.74437e-10	0.000246646	2.00774e-08	2.78557e-07	1.42366e-07	4.08964e-10	-0.974143	-1.66032	-1.75273	-2.22252	-2.94249
1439794_at	Ntn4	57764	blue2	6.28154e-05	8.94189e-06	1.45739e-07	6.68153e-06	2.94484e-13	0.000121917	7.48327e-06	2.57765e-07	5.68557e-06	3.69243e-12	0.746486	0.810548	1.32473	2.03946	2.90518
1439837_at	Gigyf2	227331	firebrick4	2.16521e-06	1.8104e-05	1.48098e-06	1.79822e-07	1.15673e-08	7.50614e-06	1.39369e-05	1.78822e-06	2.79947e-07	1.27633e-08	1.62153	1.34838	1.8298	2.18322	3.04156
1440086_at	Rnf182	328234	saddlebrown	0.000683024	0.00414513	0.000585304	0.000196892	1.86046e-06	0.000912366	0.00175259	0.00033188	0.000106802	1.06201e-06	1.54936	1.17036	1.57949	1.82425	3.02726
1440144_x_at	Sfi1	78887	lightcyan	1.06525e-05	1.45829e-06	9.84049e-05	1.37233e-06	2.57948e-10	2.77365e-05	1.55197e-06	6.80777e-05	1.49436e-06	5.59068e-10	-1.48573	-1.47575	-1.46423	-1.96162	-3.03262
1440227_at	Slc5a3	53881	orangered1	7.95173e-10	1.39706e-07	9.74288e-09	1.21944e-08	1.5163e-08	1.60828e-08	2.12507e-07	2.90857e-08	3.3349e-08	1.59519e-08	2.95674	1.78933	2.31301	2.29939	2.24615
1440282_at	Tulp4	68842	lavenderblush2	4.57824e-09	1.14165e-09	2.16356e-07	5.79017e-10	1.65094e-12	6.11709e-08	4.5911e-09	3.55471e-07	3.39373e-09	1.19768e-11	1.61722	1.83066	2.11301	2.55255	3.00156
1440363_at	NA	NA	black	3.80748e-05	9.27923e-05	1.9532e-07	1.69942e-06	3.24595e-11	8.02426e-05	5.91302e-05	3.2708e-07	1.78662e-06	1.10999e-10	0.875717	0.792619	1.5838	2.02665	2.92724
1440519_at	Sp8	320145	floralwhite	2.51691e-07	8.01356e-08	1.3664e-07	9.60245e-09	2.99665e-07	1.36579e-06	1.34582e-07	2.45032e-07	2.75557e-08	2.10943e-07	2.50122	2.90343	2.40181	2.49025	2.38188
1440924_at	Kif20b	240641	darkseagreen4	0.00147755	2.71293e-06	1.39309e-08	9.87257e-09	7.22268e-11	0.00175585	2.6397e-06	3.85502e-08	2.80904e-08	2.02082e-10	-1.05603	-1.35083	-2.0008	-2.01757	-2.96657
1441045_at	Ddx43	100048658	coral	5.33555e-09	2.05084e-08	5.28877e-08	2.95077e-11	3.15958e-12	6.85235e-08	4.42831e-08	1.12143e-07	4.26857e-10	1.95668e-11	-1.52673	-1.95211	-2.49828	-2.48934	-2.85708
1441098_at	Pnldc1	240023	skyblue	2.64949e-06	1.01171e-06	2.41005e-09	5.33987e-09	2.10542e-10	8.87901e-06	1.13417e-06	9.79364e-09	1.75066e-08	4.77092e-10	-1.30498	-1.46287	-2.27622	-2.36915	-2.89501
1441340_at	Cep68	216543	navajowhite	5.02668e-06	8.20736e-07	1.65461e-10	1.21462e-10	1.42237e-11	1.49683e-05	9.50508e-07	1.37135e-09	1.13473e-09	5.89632e-11	-1.73003	-1.88011	-2.45198	-2.46939	-2.87517
1441429_at	Irs4	16370	orangered4	8.01251e-12	7.40263e-12	1.34246e-07	8.95982e-06	0.0487335	5.63149e-10	1.2913e-10	2.41385e-07	7.34203e-06	0.0114271	2.91132	1.40471	0.696048	0.646569	0.179003
1441693_at	Adamts3	330119	lightgreen	7.59825e-08	4.27468e-05	2.23179e-07	1.5348e-05	1.89069e-09	5.25396e-07	2.97179e-05	3.65249e-07	1.16748e-05	2.83807e-09	1.14952	0.471171	1.02847	1.85049	2.90864
1441793_at	NA	NA	yellow3	3.60444e-12	1.56108e-09	2.19426e-08	8.40558e-14	4.81001e-13	3.36243e-10	5.83374e-09	5.52927e-08	1.57624e-11	5.14231e-12	-2.1324	-2.29227	-2.44886	-2.77899	-2.86268
1441850_x_at	Tcn2	21452	navajowhite	1.15487e-08	9.6253e-08	6.28583e-11	4.83988e-09	1.08443e-06	1.21919e-07	1.57343e-07	7.08349e-10	1.62373e-08	6.56674e-07	2.22963	2.01855	3.03821	2.21368	1.90193
1441938_x_at	Cables1	63955	darkorange2	7.11683e-06	1.14036e-10	9.36463e-09	1.10287e-09	2.24222e-09	2.00298e-05	8.37317e-10	2.82077e-08	5.318e-09	3.25417e-09	1.2944	2.42857	2.94672	2.04602	1.76394
1441948_x_at	Zfand3	21769	skyblue4	3.31142e-09	1.78013e-10	7.69328e-11	2.76921e-11	1.33688e-11	4.87516e-08	1.16367e-09	8.08523e-10	4.07655e-10	5.63858e-11	1.67991	2.12585	2.54948	2.48714	2.96811
1442095_at	Asxl3	211961	black	6.89825e-06	3.92427e-08	4.48081e-09	1.58421e-09	5.75345e-10	1.94949e-05	7.51515e-08	1.6032e-08	6.98757e-09	1.06787e-09	1.106	1.76173	2.10769	2.46992	2.89178
1442408_at	Sulf2	72043	black	5.49644e-05	9.39226e-09	3.05272e-06	1.58232e-06	1.17824e-11	0.000108736	2.33847e-08	3.29979e-06	1.68648e-06	5.10955e-11	-1.4417	-1.91358	-1.92799	-2.13448	-2.95602
1442659_at	Pcdh9	211712	skyblue	0.0191945	0.00303974	0.00535061	6.30059e-05	3.44311e-07	0.0151755	0.00133205	0.00240836	3.95257e-05	2.38322e-07	0.744097	1.0491	0.953653	1.73699	2.93087
1442865_at	Dgkk	331374	lightyellow	4.07071e-12	1.96041e-10	3.13221e-08	6.96632e-07	8.19983e-06	3.66839e-10	1.24604e-09	7.31254e-08	8.5096e-07	4.04389e-06	3.05648	2.1791	1.4709	1.39849	0.890824
1442917_at	Gm11627	100040792	salmon	6.81141e-11	3.57651e-11	1.62281e-13	1.32962e-08	7.5539e-11	2.58869e-09	3.80824e-10	1.66065e-11	3.55634e-08	2.09502e-10	-1.89109	-1.91027	-2.97768	-2.78572	-1.89529
1443750_s_at	Rpp40	208366	black	1.68471e-06	2.03467e-10	7.91246e-06	8.21254e-08	2.44235e-13	6.16969e-06	1.28271e-09	7.49553e-06	1.48549e-07	3.24676e-12	-1.58683	-1.64157	-2.04963	-2.36221	-3.01563
1443858_at	NA	NA	navajowhite	1.04934e-12	2.92734e-06	5.42474e-05	3.73319e-05	1.69771e-05	1.29731e-10	2.82262e-06	4.03115e-05	2.50576e-05	7.78227e-06	3.10361	0.916149	0.810277	0.782735	0.768365
1444139_at	Ddit4l	73284	thistle3	2.65332e-09	0.000430899	0.0243595	2.27063e-05	4.64503e-06	4.13626e-08	0.000233276	0.00928177	1.63526e-05	2.4188e-06	2.94648	0.544072	0.440439	0.78742	0.726559
1444521_at	Pigl	327942	salmon	7.07263e-11	2.26997e-07	0.000206579	3.24499e-06	1.13876e-07	2.64873e-09	3.19056e-07	0.000131553	3.06919e-06	9.02998e-08	-3.16102	-1.57423	-1.50297	-1.31694	-1.66839
1444648_at	Fam178b	381337	coral2	2.9317e-08	1.17139e-06	1.47756e-06	3.88287e-11	3.22247e-11	2.50486e-07	1.28641e-06	1.78464e-06	5.12245e-10	1.1056e-10	-1.85902	-1.88386	-2.00142	-2.52435	-2.93652
1444761_at	Ccdc8	434130	navajowhite	6.14707e-07	3.10235e-09	7.72758e-10	4.49853e-11	8.05233e-12	2.73537e-06	9.84913e-09	4.25824e-09	5.64174e-10	3.83952e-11	1.27014	1.77712	2.17271	2.52943	2.9491
1445468_at	Gm10451	100041694	lightcyan	1.48367e-07	6.8284e-09	2.33706e-07	5.53918e-06	5.67468e-08	9.0407e-07	1.82476e-08	3.79238e-07	4.83385e-06	4.92007e-08	-1.47466	-1.65702	-1.90209	-2.51461	-2.87702
1445488_at	Ranbp17	66011	coral2	7.53304e-07	4.70387e-07	5.42763e-08	1.51395e-07	2.89393e-09	3.21012e-06	5.91523e-07	1.14478e-07	2.43208e-07	4.03067e-09	-1.89699	-1.96381	-2.19129	-2.39468	-2.97438
1446086_s_at	Gli2	14633	black	9.21906e-09	1.64188e-06	0.000132255	0.000305141	0.000228893	1.04186e-07	1.71757e-06	8.86245e-05	0.000156707	8.34963e-05	-2.97593	-1.87706	-1.39988	-1.10559	-1.15861
1446516_at	Bcl7c	12055	lightgreen	2.91921e-08	5.23832e-09	4.00744e-06	1.48086e-10	5.79453e-10	2.49835e-07	1.47757e-08	4.16525e-06	1.29753e-09	1.07471e-09	1.93266	2.00484	2.1401	2.48027	2.90505
1447021_at	NA	NA	black	3.14326e-07	4.17501e-09	8.89934e-09	9.98625e-11	3.19513e-12	1.62327e-06	1.2338e-08	2.71799e-08	9.80875e-10	1.97149e-11	-1.47431	-1.68063	-2.15572	-2.5558	-2.96207
1447139_at	Bcl7c	12055	plum2	1.61783e-06	7.01515e-06	9.09983e-07	1.59661e-06	1.25259e-06	5.96951e-06	6.06494e-06	1.18238e-06	1.69809e-06	7.46487e-07	2.13581	2.06942	2.53251	2.3917	2.88511
1447364_x_at	Myo1b	17912	skyblue	8.13875e-06	7.23894e-07	5.58892e-07	1.20811e-07	2.80959e-06	2.23977e-05	8.51563e-07	7.84302e-07	2.0144e-07	1.53695e-06	1.46599	1.56332	1.62208	2.26264	2.90877
1447623_s_at	Prkd1	18760	floralwhite	2.43279e-07	9.66271e-09	1.48525e-09	8.43965e-09	8.07411e-07	1.32787e-06	2.39427e-08	6.85859e-09	2.49412e-08	5.05007e-07	2.11312	2.91975	2.72993	2.33554	1.98652
1447640_s_at	Pbx3	18516	black	1.04268e-10	8.03358e-10	8.02982e-09	7.05259e-11	7.28322e-12	3.54284e-09	3.51092e-09	2.52302e-08	7.68974e-10	3.63313e-11	2.40183	2.22852	2.32591	2.5079	2.95135
1447678_at	Hsd17b14	66065	black	2.49018e-07	6.9944e-09	1.16551e-08	9.50087e-11	4.84886e-15	1.35272e-06	1.8595e-08	3.34968e-08	9.47249e-10	2.34507e-13	-1.98929	-2.21571	-2.4249	-2.69856	-2.95208
1447748_x_at	Slc29a2	13340	lightgreen	0.00289382	3.10425e-07	0.000108525	6.98828e-06	5.0189e-10	0.00309062	4.15582e-07	7.43046e-05	5.90703e-06	9.59589e-10	-0.847682	-1.57176	-1.37117	-1.93544	-2.84534
1447800_x_at	Tcn2	21452	palevioletred1	3.68114e-09	3.32939e-09	7.33117e-11	2.86466e-10	1.89886e-09	5.26096e-08	1.03733e-08	7.81491e-10	2.06689e-09	2.84721e-09	2.24856	2.17619	2.96374	2.62718	2.26412
1448027_at	Ncoa3	17979	palevioletred3	8.22806e-06	4.06293e-08	2.07431e-05	4.16865e-06	2.09893e-08	2.25874e-05	7.7329e-08	1.74028e-05	3.79775e-06	2.10189e-08	-1.59648	-2.01511	-1.98911	-2.23778	-2.95432
1448106_at	Necap1	67602	navajowhite	1.0156e-07	2.89942e-07	1.38374e-06	1.05324e-07	9.61747e-07	6.68471e-07	3.91971e-07	1.68814e-06	1.80828e-07	5.91557e-07	-2.88046	-2.37328	-2.01419	-2.43397	-2.07111
1448110_at	Sema4a	20351	palevioletred1	7.81909e-08	7.13184e-12	4.46558e-12	4.92996e-10	3.37953e-12	5.3849e-07	1.25916e-10	1.22121e-10	3.05534e-09	2.06023e-11	-1.801	-2.15145	-2.33157	-2.64317	-2.98399
1448111_at	Ctps2	55936	orangered4	5.1903e-08	1.09851e-08	7.30044e-07	9.3385e-06	1.93221e-05	3.88191e-07	2.65608e-08	9.82442e-07	7.598e-06	8.74408e-06	2.94494	2.26739	1.62459	1.31377	1.1646
1448161_a_at	Clcn4-2	12727	floralwhite	9.78239e-06	1.10685e-06	3.17473e-07	4.06838e-07	5.06134e-08	2.5992e-05	1.22508e-06	4.89462e-07	5.43465e-07	4.46833e-08	1.69858	2.18914	2.45165	2.57184	2.92833
1448163_at	Gnpda1	26384	skyblue	0.000193208	3.04672e-07	9.6841e-09	1.12518e-08	8.59834e-12	0.000314248	4.08586e-07	2.89747e-08	3.1165e-08	4.02682e-11	-0.554283	-1.06971	-1.6426	-2.08341	-2.88223
1448195_at	Taf5l	102162	thistle3	1.09448e-07	1.2497e-09	1.22486e-07	2.78705e-09	7.6975e-08	7.09468e-07	4.91089e-09	2.24208e-07	1.06808e-08	6.40803e-08	-1.66734	-2.05408	-1.67663	-2.21359	-3.06128
1448200_at	Tcn2	21452	mediumpurple3	2.24099e-09	6.90434e-09	2.0369e-09	1.99777e-09	7.9358e-09	3.64434e-08	1.84187e-08	8.67696e-09	8.34771e-09	9.2408e-09	2.34251	2.2956	2.98146	2.51164	1.96936
1448208_at	Smad1	17125	lightyellow	3.01736e-08	3.0202e-12	1.89011e-11	9.93185e-12	4.66945e-12	2.56311e-07	6.88995e-11	3.15255e-10	2.21543e-10	2.59433e-11	3.16734	2.23729	1.99586	2.09303	2.28157
1448233_at	Prnp	19122	darkolivegreen	4.26711e-08	2.06377e-09	4.00638e-09	1.3581e-09	1.49058e-09	3.32978e-07	7.24198e-09	1.46712e-08	6.26445e-09	2.32904e-09	1.68219	2.12157	2.24751	2.46792	3.06815
1448265_x_at	Mpzl2	14012	lightcyan	2.18788e-07	1.91333e-12	1.94686e-07	2.8269e-06	3.79037e-08	1.21882e-06	5.04089e-11	3.26345e-07	2.73076e-06	3.4865e-08	-1.19563	-2.95818	-2.12603	-2.16503	-1.65705
1448305_at	Rab6a	19346	skyblue	1.04564e-06	5.4006e-08	2.67671e-08	2.09224e-07	3.08388e-09	4.21272e-06	9.74322e-08	6.47687e-08	3.17149e-07	4.24376e-09	1.68803	2.17114	2.32245	2.28902	2.88828
1448362_at	Dnajc7	56354	black	0.014084	0.000547689	1.69543e-05	0.000343107	0.00213153	0.0117545	0.000288538	1.46024e-05	0.000173866	0.000649595	-1.05666	-1.83455	-2.85075	-1.85365	-1.43149
1448433_a_at	Pcolce	18542	salmon	1.05789e-09	1.20042e-12	1.6946e-10	7.24318e-05	3.21168e-10	2.00286e-08	3.77618e-11	1.38734e-09	4.46011e-05	6.66777e-10	-2.43067	-2.92291	-2.28159	-1.84071	-1.26868
1448445_at	Acp6	66659	skyblue	1.0534e-08	7.25562e-09	7.50736e-09	6.89516e-10	5.87835e-11	1.13929e-07	1.91711e-08	2.40848e-08	3.88285e-09	1.74262e-10	-1.99175	-2.30037	-2.11571	-2.47654	-2.99471
1448480_at	Nip7	66164	coral1	9.67882e-06	1.58097e-09	1.32714e-11	2.89791e-08	7.90814e-12	2.57435e-05	5.89376e-09	2.47807e-10	6.49142e-08	3.79142e-11	-1.12782	-2.12091	-2.01324	-2.47903	-2.8396
1448498_at	Rps6ka4	56613	lightcyan	5.9725e-13	7.40504e-09	3.53835e-07	2.93581e-08	5.34927e-07	9.72799e-11	1.94374e-08	5.36517e-07	6.56624e-08	3.51051e-07	-3.12581	-1.90491	-1.72729	-2.24439	-1.76192
1448503_at	Mcl1	17210	black	6.31071e-05	1.14844e-06	6.49926e-09	1.70192e-08	2.02549e-12	0.000122367	1.26502e-06	2.15412e-08	4.30581e-08	1.409e-11	-0.913717	-1.37152	-1.63236	-2.45466	-2.84152
1448548_at	Tulp4	68842	navajowhite	4.93773e-06	1.92316e-06	1.51998e-07	3.33072e-09	1.07082e-09	1.47677e-05	1.96731e-06	2.65889e-07	1.23033e-08	1.77647e-09	1.26174	1.49316	1.76345	2.49563	3.0003
1448609_at	Tst	22117	lightyellow	3.98917e-05	5.79299e-13	7.06234e-07	1.58869e-08	3.52457e-12	8.33358e-05	2.44215e-11	9.55666e-07	4.08118e-08	2.11229e-11	-1.18399	-2.05353	-1.6976	-2.51127	-2.90925
1448623_at	Tmem123	71929	darkseagreen4	5.7936e-08	3.29782e-10	1.1268e-11	7.89318e-12	7.66969e-13	4.26474e-07	1.85303e-09	2.21584e-10	1.9103e-10	6.95497e-12	1.07832	1.90285	2.24816	2.51503	2.87471
1448646_at	Wdr12	57750	skyblue	8.43041e-07	1.21938e-10	6.78994e-08	2.54747e-09	9.74378e-15	3.51658e-06	8.79697e-10	1.37253e-07	9.97195e-09	3.46016e-13	-1.10785	-1.87548	-1.86597	-2.20443	-3.09457
1448653_at	Eed	13626	skyblue	3.62461e-10	3.5028e-12	6.9687e-11	3.89956e-13	1.12373e-12	8.85562e-09	7.53719e-11	7.573e-10	3.25571e-11	9.0435e-12	-1.61894	-2.25156	-2.53048	-2.65268	-2.8551
1448670_at	Ube2e3	22193	darkolivegreen4	8.99024e-12	4.98014e-12	4.09478e-12	3.04264e-13	2.47067e-14	6.10944e-10	9.83923e-11	1.17741e-10	2.77667e-11	6.60339e-13	1.95752	2.04659	2.3975	2.61442	3.06557
1448677_at	Emc8	18117	skyblue	1.82302e-05	4.49064e-10	4.66179e-10	4.27063e-08	4.59297e-10	4.35447e-05	2.32488e-09	2.9405e-09	8.83456e-08	8.92676e-10	-1.34578	-1.92454	-2.06965	-2.5254	-2.87105
1448710_at	Cxcr4	12767	navajowhite	4.8508e-05	8.88511e-09	1.78077e-06	4.94028e-09	7.59677e-12	9.79266e-05	2.23647e-08	2.09329e-06	1.65078e-08	3.72196e-11	1.84719	1.63511	1.80973	2.48159	2.92879
1448713_at	Stat4	20849	brown2	5.69993e-10	6.12815e-06	2.4177e-08	7.41928e-08	1.92053e-12	1.25514e-08	5.40055e-06	5.96424e-08	1.36438e-07	1.3549e-11	-1.50905	-1.45317	-2.2395	-2.45669	-2.95635
1448733_at	Bmi1	12151	navajowhite	1.2166e-05	9.91686e-07	1.78538e-08	5.34699e-09	7.26986e-09	3.09732e-05	1.11494e-06	4.69452e-08	1.75163e-08	8.58146e-09	0.991864	1.34499	2.1914	2.36644	2.87511
1448737_at	Tspan7	21912	mediumorchid	5.89691e-10	2.24316e-08	2.60957e-09	8.09078e-10	3.7876e-14	1.28866e-08	4.78125e-08	1.04206e-08	4.34139e-09	8.86358e-13	2.25699	1.89382	2.19206	2.64233	2.97639
1448747_at	Fbxo32	67731	lightsteelblue	4.13382e-06	9.69381e-10	7.51674e-09	6.23038e-06	8.72531e-07	1.27691e-05	4.08107e-09	2.40852e-08	5.36021e-06	5.41139e-07	1.1932	3.01353	2.30663	1.8765	1.4401
1448757_at	Pml	18854	salmon4	1.09711e-07	1.69751e-07	9.52762e-10	7.26628e-09	2.62537e-11	7.10724e-07	2.50347e-07	4.97145e-09	2.21372e-08	9.49573e-11	-1.23213	-1.9405	-2.16888	-2.53128	-2.92873
1448778_at	Srsf4	57317	navajowhite	6.72111e-05	1.081e-05	2.31716e-06	1.52472e-06	8.22848e-10	0.000128864	8.85063e-06	2.61428e-06	1.63531e-06	1.42272e-09	1.23217	1.28212	1.5109	2.09912	2.96038
1448811_at	Mrpl2	27398	black	4.62321e-06	2.25104e-07	9.93205e-07	3.81885e-07	1.04692e-09	1.39984e-05	3.17115e-07	1.27284e-06	5.16125e-07	1.74081e-09	-1.88314	-1.91614	-1.90956	-2.16758	-2.945
1448823_at	Cxcl12	20315	paleturquoise	1.26363e-11	7.40525e-08	2.7639e-08	3.35525e-09	1.26977e-11	7.74068e-10	1.26282e-07	6.63329e-08	1.23559e-08	5.42768e-11	2.65146	1.29515	1.27686	1.81471	2.91412
1448829_at	Smc6	67241	salmon	2.02599e-09	3.47927e-06	2.39595e-05	4.16711e-06	4.79406e-07	3.39698e-08	3.2763e-06	1.97188e-05	3.79695e-06	3.18193e-07	3.03667	1.5548	1.29714	1.9085	1.7195
1448839_at	Kank3	80880	mediumpurple3	1.48819e-08	1.25256e-09	3.4974e-08	7.11082e-10	1.30233e-11	1.47186e-07	4.91279e-09	7.98985e-08	3.9654e-09	5.52038e-11	-1.69993	-1.80158	-2.25719	-2.48856	-2.99057
1448845_at	Rpp25	102614	darkgrey	1.19438e-08	1.97649e-06	0.000100874	3.75986e-07	1.85672e-08	1.24934e-07	2.01521e-06	6.95991e-05	5.09473e-07	1.89446e-08	-1.61439	-1.64022	-1.56609	-2.36861	-3.06066
1448860_at	Rem2	140743	black	2.29229e-06	9.91616e-05	1.78474e-06	2.78277e-07	8.05941e-10	7.85118e-06	6.27438e-05	2.09686e-06	3.98705e-07	1.40065e-09	1.93898	1.08687	1.7337	2.11259	2.87555
1448884_at	Gtf2e2	68153	navajowhite	3.50828e-05	1.04321e-08	8.5528e-08	4.67909e-09	9.71163e-09	7.49687e-05	2.55125e-08	1.66057e-07	1.59172e-08	1.09618e-08	-1.54875	-1.87128	-2.21574	-2.35119	-2.86943
1448890_at	Klf2	16598	skyblue	3.06797e-07	1.17883e-06	3.23272e-07	9.54045e-07	6.85154e-08	1.59321e-06	1.29321e-06	4.96917e-07	1.10256e-06	5.79402e-08	-1.31153	-1.59916	-1.9021	-2.40623	-2.86637
1448910_at	Pecr	111175	bisque4	1.4704e-08	8.29927e-08	6.20041e-10	1.71716e-08	1.31783e-10	1.46064e-07	1.38517e-07	3.60573e-09	4.33393e-08	3.28368e-10	-1.79021	-1.61213	-2.35036	-2.49766	-2.94131
1448918_at	Slco3a1	108116	orangered1	1.10547e-06	3.27581e-11	9.65368e-07	0.000108319	9.57638e-08	4.40148e-06	3.57402e-10	1.24215e-06	6.3222e-05	7.77089e-08	1.25469	2.90361	2.10681	1.93847	1.65888
1448953_at	Blm	12144	skyblue	1.16795e-05	8.33433e-06	4.85454e-07	9.41006e-06	1.80731e-08	2.99562e-05	7.04042e-06	7.00487e-07	7.64345e-06	1.85148e-08	-1.65299	-1.70736	-2.21121	-1.8919	-2.98214
1448964_at	S100g	12309	black	4.07927e-05	4.04622e-09	8.18253e-09	4.3504e-11	1.68159e-11	8.48841e-05	1.20147e-08	2.55539e-08	5.51514e-10	6.68703e-11	1.32869	1.5339	2.24526	2.35313	2.93017
1449019_at	Akap1	11640	paleturquoise	2.05794e-05	3.09796e-08	1.80732e-06	5.8624e-12	9.27745e-13	4.81363e-05	6.23525e-08	2.11893e-06	1.60312e-10	7.87831e-12	-1.16485	-2.26735	-2.08303	-2.21093	-2.8671
1449020_at	Plscr3	70310	brown2	1.20457e-08	7.7539e-09	8.86421e-12	1.81511e-08	2.91249e-13	1.25744e-07	2.00774e-08	1.90336e-10	4.52837e-08	3.66999e-12	1.24939	1.54271	2.23725	2.57579	2.87931
1449065_at	Acot1	26897	skyblue	1.7761e-09	1.21618e-05	0.000443548	0.00837021	3.23469e-05	3.0679e-08	9.81352e-06	0.00025967	0.00295128	1.40143e-05	2.90647	1.44936	1.01212	0.939445	1.5273
1449098_a_at	Poli	26447	lightslateblue	1.76748e-06	6.23242e-07	7.05874e-09	2.41913e-09	1.19902e-08	6.41785e-06	7.49376e-07	2.302e-08	9.63735e-09	1.31366e-08	-2.22126	-1.62711	-1.99852	-2.24723	-2.91032
1449116_a_at	Dtymk	21915	saddlebrown	4.43313e-06	3.57049e-09	2.07074e-09	1.0048e-06	4.26253e-12	1.35066e-05	1.09052e-08	8.7765e-09	1.15142e-06	2.43211e-11	-1.29446	-1.73883	-1.83608	-2.57416	-2.86139
1449131_s_at	Cd1d1	12479	antiquewhite2	2.2811e-08	1.54683e-08	2.70156e-06	4.63838e-08	1.32333e-07	2.08065e-07	3.5113e-08	2.97294e-06	9.38637e-08	1.02974e-07	-2.89779	-1.79524	-2.17632	-2.26966	-1.95387
1449155_at	Polr3g	67486	navajowhite	4.91794e-11	7.00746e-10	6.82844e-11	3.66212e-08	1.96103e-14	2.00258e-09	3.17672e-09	7.46899e-10	7.85695e-08	5.44173e-13	-1.19795	-1.67979	-2.12689	-2.48659	-2.99353
1449163_at	Sigirr	24058	skyblue	2.35903e-08	2.80025e-08	2.34213e-08	1.87141e-06	5.94367e-11	2.13654e-07	5.73096e-08	5.82712e-08	1.93712e-06	1.75891e-10	-1.23132	-1.17874	-1.95125	-2.45222	-2.84392
1449171_at	Ttk	22137	bisque4	0.00767368	0.0403986	0.00180136	0.0014468	3.46172e-07	0.00704382	0.0132175	0.000910052	0.000621588	2.39432e-07	-0.88376	-0.748688	-1.14815	-1.17771	-2.85329
1449214_a_at	Opa1	74143	navajowhite	0.000172468	3.2007e-09	4.28037e-07	1.64937e-10	1.06353e-11	0.000285492	1.00634e-08	6.29249e-07	1.40564e-09	4.71986e-11	-1.22562	-1.72489	-2.20433	-2.18486	-2.94425
1449231_at	Zfp296	63872	thistle2	4.18033e-08	2.00284e-08	2.04225e-08	5.68026e-08	6.30416e-12	3.27787e-07	4.33825e-08	5.22846e-08	1.10536e-07	3.22496e-11	-1.46862	-2.27867	-2.32363	-2.56091	-2.88187
1449249_at	Pcdh7	54216	sienna4	4.27284e-06	2.38926e-09	3.40778e-06	9.76658e-09	5.22207e-12	1.31195e-05	8.10866e-09	3.62573e-06	2.78838e-08	2.81737e-11	3.15733	1.70598	1.1841	1.51581	1.63448
1449270_at	Plxdc2	67448	palevioletred3	5.94765e-08	1.18719e-10	3.8288e-13	1.02524e-07	4.80673e-13	4.3377e-07	8.61311e-10	2.73109e-11	1.77009e-07	5.14231e-12	2.90054	1.95624	2.29595	2.58449	2.37071
1449273_at	Cyfip2	76884	skyblue	2.4436e-08	1.0039e-06	0.000182797	6.73229e-06	1.30306e-10	2.1864e-07	1.12724e-06	0.000118022	5.722e-06	3.25759e-10	2.12438	1.43107	0.970642	1.78815	2.93139
1449288_at	Gdf3	14562	brown4	1.13558e-08	5.24098e-08	1.19633e-07	4.90315e-08	1.55271e-08	1.20503e-07	9.49394e-08	2.20067e-07	9.81678e-08	1.62575e-08	-1.2438	-1.85502	-2.35053	-2.57175	-2.85129
1449290_at	Dpysl5	65254	coral1	1.53548e-05	7.62559e-05	4.79954e-05	2.35392e-06	1.42771e-06	3.77484e-05	4.96112e-05	3.61842e-05	2.34519e-06	8.38647e-07	2.19892	1.92056	1.90649	2.49432	2.90828
1449307_at	Dbndd1	72185	yellow3	2.11778e-07	6.22437e-09	2.54617e-08	1.28007e-08	8.69414e-10	1.18751e-06	1.69155e-08	6.21485e-08	3.45865e-08	1.49307e-09	1.77672	2.48468	2.13531	2.2762	2.99626
1449328_at	Ly75	17076	lavenderblush1	2.63594e-08	8.96079e-07	9.12582e-07	3.27817e-08	1.99136e-09	2.30986e-07	1.02436e-06	1.18492e-06	7.1916e-08	2.95339e-09	-2.48075	-1.58069	-1.62272	-2.05016	-2.92147
1449343_s_at	Sin3a	20466	black	4.43661e-07	2.41065e-06	2.34802e-07	1.16168e-07	4.53848e-09	2.1244e-06	2.38452e-06	3.8074e-07	1.9554e-07	5.82291e-09	-1.95046	-2.06955	-1.99872	-2.25185	-2.9627
1449404_at	Pip4k2a	18718	orangered4	5.9273e-08	2.64157e-05	2.12846e-05	3.04005e-05	6.5862e-06	4.33209e-07	1.94234e-05	1.77992e-05	2.10432e-05	3.31736e-06	3.09826	1.39227	1.46617	1.48192	1.96854
1449408_at	Jam2	67374	black	6.16551e-08	1.6303e-08	1.49746e-06	1.27027e-06	3.30124e-14	4.45541e-07	3.66718e-08	1.80585e-06	1.40241e-06	8.06259e-13	-2.52639	-2.87999	-2.4337	-2.23062	-1.93163
1449441_a_at	Wbp1	22377	lightyellow	1.0425e-06	4.50925e-08	2.20509e-10	5.74005e-09	4.65046e-12	4.20499e-06	8.41692e-08	1.68397e-09	1.84828e-08	2.58944e-11	1.19051	1.43705	2.23162	2.30125	2.96263
1449455_at	Hck	15162	skyblue	3.53945e-11	9.10356e-14	7.52336e-14	7.24544e-15	6.71921e-13	1.57912e-09	7.7614e-12	1.07329e-11	4.7049e-12	6.41375e-12	-2.01255	-2.29184	-2.59962	-2.75461	-2.89646
1449471_at	Kcnmb4	58802	thistle2	1.81904e-09	1.65361e-09	1.1711e-10	9.63517e-09	7.87899e-12	3.11099e-08	6.11066e-09	1.08009e-09	2.76082e-08	3.79142e-11	2.38011	2.01238	2.37785	2.42828	2.9231
1449510_at	Zfp467	68910	brown4	4.03712e-08	8.3662e-06	0.000506217	2.56561e-05	3.3057e-07	3.19649e-07	7.06349e-06	0.000291723	1.81945e-05	2.29704e-07	3.01722	1.31804	1.00377	1.31093	1.73113
1449511_a_at	Ssbp4	76900	skyblue	2.67797e-06	1.76753e-10	2.58813e-08	2.13474e-06	6.34261e-08	8.96273e-06	1.15707e-09	6.29435e-08	2.15921e-06	5.42143e-08	-1.73908	-2.96494	-2.17873	-2.21522	-1.80217
1449519_at	Gadd45a	13197	darkseagreen4	5.25646e-10	1.30218e-08	1.29295e-06	7.68393e-08	5.15565e-11	1.18547e-08	3.04862e-08	1.59421e-06	1.40465e-07	1.58404e-10	-2.48028	-1.9202	-1.93737	-2.05808	-2.98382
1449556_at	NA	NA	brown2	7.33453e-08	1.14812e-05	1.37977e-06	1.67756e-07	1.29312e-07	5.10948e-07	9.33974e-06	1.68391e-06	2.64189e-07	1.0101e-07	2.98698	1.57955	2.09681	2.23397	2.32251
1449590_a_at	Mras	17532	salmon	5.65633e-10	5.07112e-12	8.43727e-08	4.60068e-12	1.76358e-14	1.24822e-08	9.97655e-11	1.64381e-07	1.37116e-10	5.04028e-13	-2.97	-2.36218	-2.43263	-2.53702	-2.35059
1449592_at	Tcf15	21407	lightcyan	2.5769e-09	4.50062e-09	2.36072e-09	9.62803e-13	7.81324e-15	4.06185e-08	1.31622e-08	9.66343e-09	5.51653e-11	3.16029e-13	-2.29477	-2.40037	-2.10329	-2.68501	-3.01192
1449625_at	NA	NA	darkseagreen4	0.00213776	8.27298e-09	3.35223e-09	5.78415e-11	2.35599e-11	0.00239064	2.11416e-08	1.26559e-08	6.71894e-10	8.72653e-11	-0.735269	-1.64652	-1.87509	-2.20904	-2.86867
1449677_s_at	Tmem38b	52076	darkorange	4.6277e-09	4.71849e-09	1.42414e-06	3.26778e-07	1.56151e-11	6.15911e-08	1.36767e-08	1.73012e-06	4.55575e-07	6.32849e-11	-1.68202	-1.60434	-1.74415	-2.6051	-2.91772
1449694_s_at	Commd5	66398	black	1.2892e-07	2.89574e-09	1.27009e-09	5.76959e-08	5.3335e-10	8.10105e-07	9.36106e-09	6.14872e-09	1.1206e-07	1.00723e-09	-2.13846	-2.23437	-2.07816	-2.41518	-2.92553
1449773_s_at	Gadd45b	17873	navajowhite	2.85323e-09	4.62091e-07	8.41474e-06	2.9218e-05	0.000705248	4.38296e-08	5.82746e-07	7.92655e-06	2.03452e-05	0.00023512	-2.9236	-1.98642	-1.64116	-1.31074	-1.2175
1449815_a_at	Ssbp2	66970	floralwhite	1.04655e-08	5.49185e-09	5.80675e-11	2.8585e-11	1.29785e-09	1.13521e-07	1.53304e-08	6.84262e-10	4.17645e-10	2.08499e-09	1.73336	2.08559	2.54014	2.63957	2.93125
1449827_at	Acan	11595	palevioletred3	7.02983e-05	4.83338e-07	1.64365e-07	1.40476e-08	5.54982e-10	0.000133733	6.05597e-07	2.8426e-07	3.69635e-08	1.03919e-09	-1.41093	-1.82635	-1.84889	-2.40793	-2.88263
1449839_at	Casp3	12367	black	8.94989e-09	0.000354343	3.15371e-07	1.6468e-06	1.02344e-10	1.02043e-07	0.000195451	4.86892e-07	1.74038e-06	2.67896e-10	1.99883	1.06083	1.57695	1.90671	3.00578
1449972_s_at	NA	NA	navajowhite	8.42507e-06	2.49904e-07	3.30486e-07	6.17134e-07	2.98012e-09	2.30051e-05	3.45764e-07	5.05688e-07	7.66564e-07	4.12469e-09	-1.3888	-1.64357	-1.99587	-2.56544	-2.88953
1450026_a_at	NA	NA	skyblue	8.07692e-11	1.22518e-11	4.77178e-12	2.09016e-11	5.19975e-13	2.94949e-09	1.80623e-10	1.22298e-10	3.39317e-10	5.34467e-12	-2.19974	-2.31922	-2.48502	-2.57313	-2.96709
1450069_a_at	Celf2	14007	navajowhite	1.55943e-08	4.45805e-13	6.20765e-12	8.80126e-12	3.37899e-14	1.52836e-07	2.11451e-11	1.49721e-10	2.06373e-10	8.21006e-13	1.95992	2.38429	1.98165	2.37123	3.14744
1450080_at	Cxx1c	72865	coral	3.41193e-11	3.64071e-10	2.52968e-07	5.63314e-05	9.16322e-06	1.55606e-09	1.99839e-09	4.0528e-07	3.58506e-05	4.47253e-06	2.91965	2.40715	1.37037	1.41925	0.985266
1450094_at	Ranbp17	66011	navajowhite	2.04647e-07	7.32659e-06	1.59271e-07	3.02493e-07	3.78478e-11	1.1551e-06	6.29904e-06	2.76663e-07	4.27738e-07	1.24641e-10	-1.17281	-1.48457	-1.87703	-2.36222	-2.95506
1450264_a_at	Chka	12660	black	1.44335e-05	4.6267e-08	6.79184e-06	1.29285e-06	8.69562e-07	3.5775e-05	8.58445e-08	6.56284e-06	1.42212e-06	5.39495e-07	-1.22395	-2.86573	-2.08594	-1.91194	-1.56797
1450450_at	Rcan3	53902	navajowhite	6.93408e-05	0.000267962	0.000275478	2.34893e-05	3.7198e-07	0.00013228	0.000152263	0.000169629	1.68459e-05	2.55197e-07	-1.74163	-1.53851	-1.51354	-1.94236	-2.87454
1450482_a_at	Pitx2	18741	mediumorchid	2.80802e-07	2.63979e-07	1.68346e-06	0.000224901	3.13788e-05	1.48834e-06	3.62325e-07	1.99746e-06	0.000119991	1.36414e-05	2.08342	3.03745	1.94442	1.68753	1.41511
1450494_x_at	Ceacam1	26365	skyblue	5.82394e-11	4.44693e-10	2.58747e-08	2.56268e-08	4.74185e-12	2.28973e-09	2.31191e-09	6.29435e-08	5.91972e-08	2.62307e-11	-2.69196	-1.91336	-1.88319	-2.33845	-2.86506
1450626_at	Manba	110173	skyblue	3.2354e-08	1.38973e-05	7.28291e-05	5.95166e-06	1.10622e-07	2.69892e-07	1.10428e-05	5.21537e-05	5.14845e-06	8.8138e-08	-1.39585	-1.62017	-1.76073	-2.17573	-2.84527
1450693_at	Rgs17	56533	black	3.92067e-08	1.59117e-06	2.24678e-05	5.22771e-06	9.31279e-05	3.1202e-07	1.67186e-06	1.86445e-05	4.61162e-06	3.66802e-05	3.08461	1.10753	0.97675	1.01126	0.744479
1450723_at	Isl1	16392	black	2.01872e-07	4.27453e-05	1.92676e-05	0.000123355	1.39848e-12	1.14195e-06	2.97179e-05	1.6316e-05	7.08448e-05	1.05267e-11	0.973229	0.601518	1.41338	1.83043	2.88651
1450738_at	Kif21a	16564	darkviolet	1.5521e-12	7.59225e-12	4.23285e-08	3.2386e-06	2.90143e-15	1.65904e-10	1.30119e-10	9.31761e-08	3.06437e-06	2.04637e-13	2.3006	1.61451	1.82402	2.47891	2.98787
1450757_at	Cdh11	12552	floralwhite	1.46314e-10	4.17688e-07	3.89874e-09	3.5931e-10	5.11807e-09	4.52225e-09	5.33921e-07	1.44108e-08	2.40538e-09	6.41419e-09	2.5942	1.68536	2.36747	2.45037	2.89333
1450770_at	3632451O06Rik	67419	darkseagreen4	4.79069e-05	4.03785e-09	1.45309e-08	5.65156e-10	9.22473e-12	9.68848e-05	1.20003e-08	3.98275e-08	3.34641e-09	4.23549e-11	0.939047	1.83445	1.81495	2.23508	2.98785
1450779_at	Fabp7	12140	floralwhite	1.7076e-11	2.31876e-07	8.16661e-05	2.26558e-05	4.78753e-16	9.5751e-10	3.2437e-07	5.77123e-05	1.6328e-05	8.68278e-14	1.46056	0.76509	0.734146	1.88771	2.96988
1450848_at	Dap3	65111	salmon	2.6306e-09	5.97656e-05	1.73281e-06	6.89303e-05	8.30293e-07	4.11489e-08	3.9997e-05	2.04588e-06	4.26788e-05	5.17597e-07	-2.86875	-1.42875	-1.68277	-1.73074	-2.14133
1450860_at	Lap3	66988	skyblue	1.09432e-05	8.08896e-06	7.5733e-08	9.97552e-09	2.6089e-09	2.83425e-05	6.86026e-06	1.50461e-07	2.83186e-08	3.68625e-09	-1.60874	-1.63606	-2.21496	-2.56766	-2.84182
1450866_a_at	Mrpl17	27397	skyblue	0.000389971	1.85009e-07	1.76988e-05	1.57787e-06	1.16962e-08	0.000571257	2.68757e-07	1.51772e-05	1.68213e-06	1.28855e-08	-1.19028	-1.32055	-1.33461	-2.09312	-2.93206
1450886_at	Gsg2	14841	indianred3	5.53742e-05	1.7539e-08	3.95588e-08	5.96525e-09	9.73438e-12	0.000109336	3.8832e-08	8.83261e-08	1.90297e-08	4.41363e-11	-1.80337	-1.50678	-1.89885	-2.14465	-3.06853
1450916_at	Stau2	29819	black	5.09614e-06	4.45803e-07	6.22995e-07	1.1879e-07	1.52615e-08	1.514e-05	5.64964e-07	8.5933e-07	1.98751e-07	1.60343e-08	1.7058	2.18758	2.16132	2.30831	2.922
1450948_a_at	Mrpl1	94061	lightyellow	1.94797e-08	5.6475e-07	1.06564e-08	5.73207e-07	1.55496e-12	1.82548e-07	6.90459e-07	3.11744e-08	7.22441e-07	1.14273e-11	-1.54951	-1.7109	-1.851	-2.55523	-2.93097
1450971_at	Gadd45b	17873	navajowhite	9.37806e-08	8.15596e-08	1.11649e-05	2.8289e-05	0.00149491	6.24074e-07	1.36566e-07	1.01535e-05	1.97737e-05	0.000469442	-2.90601	-1.91078	-1.53844	-1.16564	-1.08891
1451004_at	Acvr2a	11480	antiquewhite2	3.83939e-08	1.50961e-07	2.15381e-08	1.21735e-06	6.71486e-11	3.0746e-07	2.26847e-07	5.44753e-08	1.35256e-06	1.91675e-10	1.96369	1.91872	1.91108	2.50076	2.88314
1451026_at	Ftsj3	56095	skyblue	1.86058e-08	1.42412e-11	2.04375e-10	1.61227e-10	2.54143e-12	1.75985e-07	1.98274e-10	1.58056e-09	1.3816e-09	1.66162e-11	-0.853643	-1.53083	-2.29797	-2.27974	-2.85709
1451037_at	Ptpn9	56294	black	3.20344e-09	1.00107e-08	1.2483e-08	3.57678e-10	3.89437e-09	4.75026e-08	2.46571e-08	3.53759e-08	2.40271e-09	5.13667e-09	2.38735	2.27661	2.31269	2.71833	2.87976
1451077_at	NA	NA	black	2.83455e-10	0.00309389	9.64764e-05	6.04504e-05	0.00685014	7.37777e-09	0.00135346	6.68778e-05	3.81478e-05	0.00190546	2.97718	0.604625	1.08678	1.09624	0.520547
1451099_at	Esyt1	23943	lavenderblush2	3.64618e-09	3.14788e-06	2.65554e-05	8.1476e-05	2.9148e-05	5.22555e-08	3.00673e-06	2.15375e-05	4.94512e-05	1.27316e-05	-2.86822	-1.61792	-1.93851	-1.59856	-1.05877
1451103_at	Haus4	219072	skyblue4	3.65693e-07	4.34893e-06	5.58103e-07	8.2973e-07	3.0983e-12	1.82339e-06	3.99921e-06	7.83686e-07	9.82403e-07	1.93287e-11	-1.04011	-0.880357	-1.84584	-2.02967	-2.93271
1451106_at	Tut1	70044	navajowhite	2.21819e-07	4.6759e-10	1.32202e-10	2.75789e-11	2.8688e-10	1.2317e-06	2.39479e-09	1.16942e-09	4.07014e-10	6.07768e-10	-1.32834	-2.1049	-2.35653	-2.33711	-2.94455
1451112_s_at	Dap	223453	skyblue	3.03647e-10	3.65642e-12	4.71077e-12	1.43053e-08	4.40724e-10	7.69346e-09	7.78664e-11	1.22298e-10	3.74568e-08	8.64115e-10	1.63183	2.4224	2.89443	2.47075	2.3584
1451119_a_at	Fbln1	14114	orangered1	7.08297e-08	7.43474e-09	1.11055e-09	6.86135e-09	1.41444e-08	4.985e-07	1.94897e-08	5.60292e-09	2.12842e-08	1.50455e-08	1.78994	2.90835	2.60772	2.35337	2.31936
1451127_at	Vopp1	232023	mediumpurple2	3.70038e-07	4.59378e-08	4.96427e-10	1.75258e-10	4.49974e-10	1.83289e-06	8.53956e-08	3.06871e-09	1.45573e-09	8.77509e-10	1.33128	1.86949	2.34437	2.59886	2.90401
1451154_a_at	Celf2	14007	navajowhite	1.08853e-07	6.719e-09	3.06978e-08	2.8153e-10	2.04562e-12	7.06057e-07	1.80174e-08	7.20946e-08	2.04705e-09	1.41912e-11	1.87963	2.34416	1.86607	2.32856	3.08556
1451170_s_at	Nomo1	211548	coral2	0.000267461	1.33559e-05	3.20652e-07	2.55758e-07	1.99078e-08	0.000413707	1.06673e-05	4.93455e-07	3.73491e-07	2.01103e-08	-0.976939	-1.49769	-2.02221	-2.02112	-2.90108
1451190_a_at	Sbk1	104175	deeppink	0.00963187	5.07347e-10	1.04259e-07	8.86069e-08	4.00712e-08	0.0085388	2.53602e-09	1.96035e-07	1.5759e-07	3.65393e-08	0.691751	1.292	1.59874	2.02692	2.89929
1451211_a_at	Eif2d	16865	palevioletred1	0.000168584	1.62404e-07	1.19362e-05	7.39535e-07	1.46338e-09	0.000280057	2.4112e-07	1.07702e-05	8.94088e-07	2.29605e-09	-1.20752	-1.30578	-1.462	-2.29926	-2.99036
1451247_at	Mfsd1	66868	darkviolet	2.39835e-08	1.64764e-10	1.05699e-08	6.3064e-06	3.82352e-06	2.16454e-07	1.09438e-09	3.09611e-08	5.41683e-06	2.03292e-06	1.86914	2.98057	2.16056	2.0408	1.19577
1451289_at	Dclk1	13175	lightblue4	6.47174e-08	6.955e-09	3.88581e-10	2.20705e-08	1.57978e-14	4.63751e-07	1.8514e-08	2.55687e-09	5.28413e-08	4.58422e-13	1.13036	1.51709	1.96865	2.4191	2.99863
1451306_at	Cdca7l	217946	black	5.57969e-12	1.12241e-08	2.08806e-08	1.74613e-06	0.000578075	4.50831e-10	2.70424e-08	5.31934e-08	1.82981e-06	0.000195534	2.97654	1.87345	1.66889	1.54968	0.630836
1451357_at	Mpnd	68047	mediumorchid	3.16803e-09	7.48515e-13	4.47369e-15	2.89414e-14	1.37893e-13	4.72398e-08	2.89913e-11	2.27132e-12	1.1276e-11	2.21599e-12	1.06279	1.98271	2.89276	2.53599	2.24391
1451364_at	Polr3gl	69870	skyblue	1.30905e-12	1.23136e-11	1.86612e-06	7.57652e-06	8.11508e-09	1.47612e-10	1.80825e-10	2.17343e-06	6.34461e-06	9.42579e-09	-2.86308	-2.6252	-1.67128	-1.65995	-1.24454
1451388_a_at	Atp11b	76295	coral	2.43615e-06	0.000339093	6.14274e-07	3.86119e-08	4.09179e-08	8.26287e-06	0.000187976	8.49573e-07	8.17347e-08	3.71845e-08	-1.34792	-0.826567	-1.37338	-1.79092	-3.02595
1451429_at	Gfod2	70575	lightcyan1	9.2497e-08	2.89123e-05	5.33287e-08	5.12083e-07	3.41389e-10	6.17534e-07	2.10567e-05	1.12941e-07	6.57889e-07	7.00172e-10	1.90298	1.86704	2.15866	2.03886	2.93985
1451431_a_at	Dbndd2	52840	brown4	4.57642e-07	2.36411e-07	4.34949e-11	3.98222e-09	2.35303e-08	2.17211e-06	3.30042e-07	5.5976e-10	1.40708e-08	2.31616e-08	2.1864	2.03138	2.93461	2.42047	1.91239
1451460_a_at	Slc22a7	108114	salmon4	1.78061e-05	1.8059e-06	1.54636e-07	8.47667e-09	2.00531e-08	4.27406e-05	1.86386e-06	2.69799e-07	2.50201e-08	2.0241e-08	-1.37612	-1.6312	-1.90912	-2.44153	-2.87046
1451522_s_at	NA	NA	navajowhite	3.17817e-10	1.30841e-10	2.7572e-10	7.41367e-08	1.04357e-09	7.97374e-09	9.23501e-10	1.97301e-09	1.36378e-07	1.7358e-09	-2.45677	-2.85856	-2.41065	-2.424	-2.33059
1451523_a_at	Mif4gd	69674	darkolivegreen2	9.88765e-07	5.87979e-10	1.34947e-05	2.85142e-06	1.01136e-09	4.01509e-06	2.82024e-09	1.19765e-05	2.75126e-06	1.68678e-09	-0.905839	-1.12351	-1.5184	-2.30911	-2.87422
1451529_at	Sgtb	218544	palevioletred2	0.00045099	5.80274e-05	9.03161e-07	6.75562e-08	1.13725e-09	0.000645259	3.90274e-05	1.17541e-06	1.26624e-07	1.86898e-09	0.868509	1.1307	1.65226	2.19718	2.87707
1451531_at	Cbwd1	226043	lightyellow	2.9153e-07	4.39347e-08	1.24339e-06	1.72903e-07	2.65082e-11	1.5349e-06	8.23554e-08	1.54617e-06	2.70343e-07	9.56734e-11	-1.33344	-1.70812	-2.29407	-2.26496	-2.86882
1451532_s_at	Steap1	70358	black	1.7032e-06	5.77545e-10	2.11795e-09	3.48357e-09	3.23982e-14	6.22632e-06	2.78096e-09	8.89804e-09	1.27163e-08	7.98655e-13	-1.01078	-1.79578	-2.05535	-2.3216	-2.97747
1451562_at	Ggact	223267	black	1.45459e-07	9.14983e-08	1.63074e-06	4.30271e-06	6.18562e-10	8.89521e-07	1.50844e-07	1.94524e-06	3.90345e-06	1.13154e-09	-1.24023	-1.60436	-1.82162	-2.32693	-2.98112
1451589_at	Gatsl2	80909	lightblue4	2.90261e-10	1.02902e-09	1.73732e-09	5.79666e-09	2.64449e-08	7.48364e-09	4.25129e-09	7.69916e-09	1.8624e-08	2.56477e-08	3.00308	2.63213	2.17868	1.98321	2.027
1451628_a_at	Ank3	11735	lightyellow	3.23962e-07	1.2069e-07	3.4563e-08	1.21789e-09	2.55659e-08	1.65883e-06	1.88727e-07	7.90943e-08	5.76326e-09	2.48903e-08	2.2223	2.28982	2.50861	2.656	2.89529
1451644_a_at	NA	NA	skyblue	1.27924e-06	1.74798e-07	7.50041e-06	3.90471e-06	6.0802e-05	4.94793e-06	2.56024e-07	7.15156e-06	3.59541e-06	2.48698e-05	2.51342	2.92026	1.86325	2.02901	1.55861
1451649_a_at	Wdr75	73674	black	8.34343e-06	3.97913e-09	2.38666e-09	1.15613e-07	2.0596e-11	2.28491e-05	1.19011e-08	9.73544e-09	1.94718e-07	7.84027e-11	-0.83432	-1.64344	-2.07468	-2.23622	-2.86935
1451740_at	Paip1	218693	navajowhite	3.4189e-09	2.17299e-10	7.89816e-08	7.10652e-11	3.67351e-11	4.99044e-08	1.34932e-09	1.55941e-07	7.73412e-10	1.21926e-10	2.26692	2.21135	2.29846	2.46331	2.96915
1451803_a_at	Vegfb	22340	thistle3	6.90628e-12	6.56988e-12	2.39177e-12	6.29914e-10	8.01914e-10	5.17286e-10	1.16994e-10	8.50749e-11	3.6234e-09	1.3946e-09	1.7344	2.4805	2.93957	2.5711	1.61908
1451968_at	Xrcc5	22596	plum	3.23321e-08	1.51288e-11	1.94242e-09	8.59579e-09	1.23648e-10	2.69892e-07	2.04704e-10	8.3741e-09	2.52569e-08	3.12701e-10	-1.79875	-1.86537	-2.35776	-2.58908	-3.01685
1451972_at	Glcci1	170772	magenta3	1.2931e-07	1.10798e-06	2.02804e-08	6.44759e-08	1.14295e-08	8.11307e-07	1.22603e-06	5.20201e-08	1.21828e-07	1.26423e-08	1.90659	1.49241	2.0988	2.51116	2.93166
1451989_a_at	Mapre2	212307	darkolivegreen2	0.0012417	2.11722e-08	0.000260634	6.24333e-07	2.11179e-08	0.001512	4.55733e-08	0.000161751	7.74189e-07	2.11143e-08	1.17744	1.13164	1.43648	1.8811	2.94791
1451990_at	Mapre2	212307	navajowhite	0.000165188	0.000600422	3.73995e-05	1.83297e-05	4.15988e-08	0.000275619	0.000312993	2.90742e-05	1.36111e-05	3.7729e-08	1.33492	1.11275	1.66081	1.66423	3.07457
1452052_s_at	NA	NA	black	2.22775e-07	2.79123e-09	1.5082e-08	1.64369e-06	3.57904e-08	1.23567e-06	9.09913e-09	4.10796e-08	1.73741e-06	3.32265e-08	-1.12158	-1.40367	-1.84167	-2.40614	-2.91202
1452056_s_at	Ppp3ca	19055	floralwhite	1.21341e-09	4.0188e-10	2.55062e-09	5.8447e-09	3.53767e-13	2.2516e-08	2.1232e-09	1.02285e-08	1.87475e-08	4.13936e-12	1.66472	1.79073	2.1989	2.61195	3.0055
1452092_at	Chst15	77590	skyblue	1.63669e-10	2.22703e-07	4.02939e-11	1.51886e-08	7.44495e-15	4.89642e-09	3.14302e-07	5.30794e-10	3.93292e-08	3.0989e-13	2.22688	1.12844	1.64807	2.34078	3.01219
1452098_at	Chtf18	214901	darkseagreen4	3.03605e-11	3.02199e-11	1.30054e-11	4.95824e-10	5.29009e-11	1.42909e-09	3.38654e-10	2.45639e-10	3.05805e-09	1.60958e-10	-2.31456	-2.07716	-2.44353	-2.56461	-2.93914
1452110_at	Mtrr	210009	navajowhite	3.86454e-08	4.7604e-10	7.64107e-12	3.31861e-09	3.63831e-13	3.08605e-07	2.42603e-09	1.70779e-10	1.22752e-08	4.18954e-12	-1.36837	-2.02061	-2.35374	-2.44463	-2.9413
1452119_at	Rrp1b	72462	darkorange	9.42691e-09	4.71837e-13	1.31148e-11	1.63671e-10	3.33161e-15	1.05304e-07	2.19851e-11	2.46317e-10	1.40048e-09	2.19501e-13	-1.14826	-1.98569	-2.18706	-2.39273	-3.01459
1452123_s_at	Frmd4b	232288	skyblue	4.86513e-08	0.000408384	5.78843e-07	2.15508e-05	3.95809e-13	3.68981e-07	0.000222213	8.07735e-07	1.56418e-05	4.48655e-12	1.15713	0.50073	1.07577	1.95861	2.87717
1452124_at	Ank3	11735	lightyellow	1.14884e-11	2.20818e-12	4.67697e-13	2.7176e-09	1.1168e-13	7.46102e-10	5.56272e-11	3.04459e-11	1.04564e-08	1.90311e-12	2.15657	2.24891	2.41566	2.72319	2.95884
1452141_a_at	Sepp1	20363	orangered3	1.34926e-09	8.98102e-11	1.82138e-10	2.59103e-11	3.04823e-10	2.4505e-08	7.11715e-10	1.46257e-09	3.92054e-10	6.39643e-10	2.03069	2.03584	3.10455	2.5417	1.9128
1452172_at	Fastkd2	75619	navajowhite	3.05498e-06	1.65689e-08	2.21581e-09	4.82094e-07	9.14738e-12	9.94967e-06	3.70415e-08	9.23757e-09	6.27081e-07	4.21522e-11	-1.19671	-1.64052	-1.9708	-2.55688	-2.86514
1452179_at	Phf17	269424	darkorange2	7.35073e-05	2.39785e-06	6.10307e-06	7.43003e-07	7.84167e-07	0.000138886	2.37451e-06	5.9844e-06	8.96982e-07	4.92227e-07	-1.41586	-1.78629	-2.15655	-2.22148	-2.85936
1452180_at	Phf17	269424	skyblue	5.44326e-05	4.99056e-06	4.12896e-07	5.68082e-07	1.49705e-07	0.000107913	4.50567e-06	6.10336e-07	7.1722e-07	1.14889e-07	-1.27187	-1.78374	-2.14993	-2.14104	-2.88889
1452224_at	Morc3	338467	skyblue	4.71617e-05	1.13913e-05	2.50994e-07	5.52666e-08	3.00679e-09	9.56982e-05	9.28004e-06	4.02683e-07	1.08277e-07	4.15485e-09	-1.11169	-1.39069	-1.82513	-2.32671	-2.96923
1452227_at	Sel1l3	231238	brown4	8.45693e-07	5.38932e-08	3.80545e-09	9.89599e-08	8.9818e-07	3.52621e-06	9.7257e-08	1.41127e-08	1.72024e-07	5.55485e-07	2.07164	2.89221	2.72605	2.21235	1.88062
1452242_at	Cep55	74107	navajowhite	7.21008e-11	1.16798e-06	3.68138e-06	1.23081e-05	0.000141179	2.66424e-09	1.28358e-06	3.87622e-06	9.65784e-06	5.36702e-05	-3.1602	-1.67678	-1.28661	-1.14697	-0.876205
1452249_at	Prickle1	106042	floralwhite	3.03675e-09	5.38406e-12	4.96575e-10	6.73534e-06	8.03238e-07	4.58255e-08	1.0298e-10	3.06871e-09	5.72302e-06	5.0283e-07	2.38503	2.9823	2.09311	1.77277	1.29896
1452265_at	Clasp1	76707	lightyellow	1.22544e-10	1.22847e-10	1.26657e-09	8.14192e-09	2.25469e-10	4.00469e-09	8.84198e-10	6.13615e-09	2.42278e-08	5.03884e-10	1.8274	2.04165	2.17305	2.65403	2.95653
1452304_a_at	Arhgef5	54324	black	6.27639e-10	2.25188e-07	5.27751e-07	7.17955e-06	2.53924e-07	1.32721e-08	3.1713e-07	7.48591e-07	6.05557e-06	1.82592e-07	3.20464	1.30922	1.44924	1.62516	1.62836
1452324_at	Pvt1	19296	navajowhite	8.94167e-06	1.57728e-10	2.21034e-08	9.60397e-06	1.04139e-07	2.41458e-05	1.0693e-09	5.55697e-08	7.78042e-06	8.35175e-08	-1.43115	-3.04252	-2.1247	-1.88813	-1.77462
1452379_at	Auts2	319974	mediumpurple2	0.000167026	0.000530033	0.000211381	6.95925e-07	5.15383e-08	0.000277964	0.00027995	0.000134127	8.50336e-07	4.53169e-08	1.37309	1.1005	1.2577	2.29558	2.91555
1452413_at	C230081A13Rik	244895	skyblue	3.99186e-06	1.16882e-07	9.31903e-11	8.50815e-10	1.12951e-11	1.24241e-05	1.83747e-07	9.14853e-10	4.47558e-09	4.96179e-11	-1.7608	-1.77061	-2.36196	-2.46547	-2.92157
1452446_a_at	Tmub2	72053	navajowhite	0.00464811	2.54459e-05	1.23269e-05	8.50741e-07	8.46686e-08	0.00462442	1.88062e-05	1.1072e-05	1.00342e-06	6.98213e-08	0.801633	1.63862	1.73594	2.22841	2.88502
1452532_x_at	Ceacam1	26365	black	6.24094e-07	7.76128e-06	5.58126e-06	3.05074e-07	2.73721e-07	2.76754e-06	6.6195e-06	5.54244e-06	4.31045e-07	1.95059e-07	-2.35884	-1.92145	-1.97234	-2.44449	-2.92511
1452589_at	Ptk7	71461	orangered3	2.08229e-07	2.27708e-06	0.000210406	0.00464538	0.000732319	1.17209e-06	2.27417e-06	0.000133625	0.00174905	0.000243395	2.91563	1.16553	0.938937	0.586972	0.444784
1452590_a_at	NA	NA	skyblue	7.78324e-06	2.98316e-09	0.000176144	6.963e-10	1.25045e-09	2.15741e-05	9.5628e-09	0.000114266	3.90077e-09	2.02357e-09	-1.45815	-1.71467	-1.62055	-2.3901	-2.90735
1452649_at	Rtn4	68585	black	0.000497705	3.21168e-11	0.000684166	1.93918e-05	1.22331e-08	0.000702208	3.53917e-10	0.000381771	1.4259e-05	1.33423e-08	1.2175	2.93351	1.27955	1.70354	1.85458
1452664_a_at	Tm7sf3	67623	black	3.26051e-08	9.37123e-07	1.723e-06	7.9105e-10	9.2448e-10	2.7135e-07	1.06289e-06	2.03789e-06	4.26878e-09	1.56854e-09	-2.93376	-1.74465	-2.06551	-2.02582	-2.38158
1452681_at	Dtymk	21915	black	5.42611e-07	1.71103e-06	3.29632e-08	2.98885e-06	1.43123e-10	2.49461e-06	1.77998e-06	7.62216e-08	2.864e-06	3.50097e-10	-1.42818	-1.29175	-1.9249	-2.21336	-2.98654
1452725_a_at	Rnaseh2a	69724	black	0.00347001	1.57568e-06	1.20008e-05	1.86543e-06	5.89913e-08	0.00360361	1.65896e-06	1.08182e-05	1.9323e-06	5.08688e-08	-1.20691	-1.62128	-1.24671	-1.87774	-2.85731
1452771_s_at	Acsl3	74205	skyblue	5.25608e-09	1.40037e-09	8.3849e-08	0.00036725	1.96054e-07	6.80137e-08	5.3708e-09	1.63529e-07	0.000184552	1.45427e-07	2.30662	2.99515	1.84013	1.48928	1.70826
1452773_at	Tmem230	70612	skyblue	2.76889e-09	2.64542e-06	1.04452e-06	2.10574e-06	0.0003528	4.28549e-08	2.58211e-06	1.32996e-06	2.13321e-06	0.000124007	-2.98435	-1.55721	-1.67497	-1.95873	-0.953948
1452779_at	Ube2ql1	76980	darkgrey	6.82895e-07	0.000101834	0.000604764	0.000136402	5.1568e-10	2.96975e-06	6.42006e-05	0.000341644	7.73575e-05	9.77855e-10	1.41162	0.857418	0.740132	1.17207	3.03864
1452805_at	D11Wsu47e	276852	darkorange	1.71561e-05	3.60294e-06	3.65868e-07	1.10152e-07	4.60346e-09	4.14031e-05	3.37991e-06	5.52141e-07	1.87629e-07	5.88546e-09	-1.4639	-1.69612	-2.11179	-2.31132	-3.00917
1452821_at	Tial1	21843	navajowhite	1.27417e-06	0.00021942	0.000207303	0.000171079	0.00636981	4.93202e-06	0.000127593	0.000131964	9.44314e-05	0.00178229	2.95608	1.63297	1.64139	1.67748	1.00936
1452852_at	Twistnb	28071	saddlebrown	4.93763e-07	8.93256e-09	0.000283955	2.10425e-08	1.29965e-10	2.31146e-06	2.24567e-08	0.000174337	5.10068e-08	3.25114e-10	-1.29838	-2.11978	-1.40521	-2.14663	-2.90923
1452872_at	Ank3	11735	navajowhite	2.3131e-06	3.85064e-05	3.50306e-06	1.81234e-07	1.35575e-09	7.91717e-06	2.71137e-05	3.70944e-06	2.81695e-07	2.15889e-09	1.69105	1.26625	1.56446	2.17185	3.05982
1452893_s_at	Enho	69638	darkolivegreen4	1.36687e-09	2.77242e-09	1.21105e-09	1.43667e-08	3.85424e-15	2.47373e-08	9.06167e-09	5.94445e-09	3.76006e-08	2.27346e-13	1.49901	1.84878	1.79187	2.34943	3.17556
1452947_at	Gprc5c	70355	thistle2	1.57088e-08	3.55512e-12	9.57693e-10	2.10112e-05	8.18077e-07	1.53811e-07	7.59702e-11	4.98554e-09	1.53034e-05	5.1086e-07	1.74336	2.96962	2.34863	1.831	1.12179
1452979_at	Atat1	73242	darkorange2	4.00685e-05	1.15754e-06	3.12642e-08	4.09406e-07	2.76238e-10	8.3614e-05	1.27391e-06	7.30461e-08	5.46147e-07	5.91462e-10	0.873532	0.977186	1.74877	1.94031	2.96618
1452982_at	Igf1r	16001	black	4.00789e-11	6.71421e-11	7.1439e-12	8.49334e-08	1.98891e-12	1.74265e-09	5.77836e-10	1.63033e-10	1.52168e-07	1.38927e-11	1.78636	1.95832	2.37381	2.88789	2.69051
1453002_at	Sox11	20666	floralwhite	1.90439e-05	3.48329e-12	1.35959e-12	8.97929e-09	1.66062e-15	4.51727e-05	7.53719e-11	5.78301e-11	2.61005e-08	1.50587e-13	0.891052	1.52423	1.96538	2.40057	2.93773
1453011_at	Bdh2	69772	bisque4	3.20127e-05	3.80941e-10	6.10136e-11	3.10718e-10	7.86178e-12	6.9464e-05	2.0528e-09	7.00511e-10	2.17735e-09	3.78779e-11	-1.16241	-1.91665	-2.20644	-2.46995	-2.86302
1453018_at	Nvl	67459	mediumpurple3	1.3264e-06	7.51286e-09	1.82358e-09	8.85529e-10	1.59617e-11	5.09004e-06	1.96363e-08	7.99684e-09	4.58392e-09	6.43531e-11	-1.15047	-1.7308	-2.21665	-2.33347	-2.99238
1453019_at	Nvl	67459	lightcyan	3.53874e-06	8.44064e-09	3.73002e-10	5.00047e-10	1.2756e-10	1.12353e-05	2.14296e-08	2.46403e-09	3.06653e-09	3.2052e-10	-1.10696	-1.93236	-2.38346	-2.31313	-2.89962
1453063_at	Cltb	74325	black	9.25538e-10	8.6792e-14	6.30354e-14	9.12462e-12	3.89773e-13	1.80215e-08	7.68367e-12	9.39233e-12	2.11407e-10	4.44792e-12	-2.85485	-2.67514	-2.54827	-2.41914	-2.22298
1453125_at	Sox11	20666	floralwhite	9.09351e-08	7.94305e-09	9.63659e-11	4.5214e-10	3.09279e-10	6.09088e-07	2.04333e-08	9.36431e-10	2.85976e-09	6.47655e-10	1.25451	1.64181	2.14317	2.5275	2.97698
1453129_a_at	Rgs12	71729	salmon4	7.39807e-06	6.42623e-08	9.49004e-11	1.52254e-11	2.70856e-13	2.07078e-05	1.12433e-07	9.28921e-10	2.84284e-10	3.4646e-12	1.94425	1.58913	1.87143	2.42536	3.0693
1453219_a_at	Tdrd12	71981	lightpink4	7.12498e-13	3.70968e-06	2.60658e-07	9.82459e-08	9.67871e-09	1.03373e-10	3.46363e-06	4.15431e-07	1.70987e-07	1.09332e-08	-1.18858	-1.32823	-1.97253	-2.49727	-2.92118
1453247_at	Zfp618	72701	darkolivegreen	1.06237e-09	1.41968e-11	5.81139e-12	3.08823e-13	9.11693e-14	2.00764e-08	1.98274e-10	1.4221e-10	2.77667e-11	1.65939e-12	1.43944	2.34225	2.24143	2.64243	2.90837
1453289_at	Ago4	76850	palevioletred3	4.75466e-05	1.98765e-06	9.11039e-06	4.74209e-07	1.82387e-08	9.62698e-05	2.02492e-06	8.49e-06	6.19444e-07	1.86648e-08	1.40843	1.90157	1.65543	2.17018	3.03368
1453299_a_at	NA	NA	skyblue	2.35339e-06	9.22527e-16	8.42942e-13	6.46862e-09	1.62698e-12	8.02829e-06	4.90315e-13	4.34766e-11	2.02703e-08	1.18708e-11	-1.06044	-1.91755	-2.29087	-2.44949	-2.9048
1453355_at	Wnk2	75607	plum	0.00348023	0.000505836	6.27974e-05	2.51429e-06	1.11398e-07	0.00361203	0.000268751	4.57723e-05	2.47834e-06	8.86113e-08	0.94119	1.18517	1.48229	2.09914	2.90381
1453375_at	4930422N03Rik	76871	coral2	4.17282e-10	6.10385e-06	9.73397e-06	2.15715e-06	1.40499e-06	9.91183e-09	5.38066e-06	9.0023e-06	2.17887e-06	8.26736e-07	-3.07775	-1.84743	-1.69494	-1.38954	-1.44437
1453380_a_at	Xrcc6bp1	68876	lightyellow	3.67781e-05	3.27958e-05	3.23542e-07	7.03758e-07	5.88099e-08	7.80226e-05	2.3512e-05	4.97217e-07	8.58291e-07	5.07382e-08	-1.2019	-1.57021	-1.68872	-2.13669	-2.88872
1453386_at	Tusc1	69136	lightcyan1	1.01431e-05	1.04927e-06	1.10513e-10	5.79536e-10	8.17083e-13	2.67085e-05	1.16929e-06	1.03781e-09	3.39373e-09	7.29221e-12	0.907617	1.1343	1.99759	2.24768	2.90329
1453392_at	Ttc39b	69863	lightslateblue	5.01368e-11	4.60084e-10	1.33665e-11	7.87009e-12	9.43286e-13	2.0335e-09	2.36612e-09	2.48264e-10	1.9103e-10	7.9176e-12	-1.30291	-1.90682	-2.22629	-2.53859	-2.99733
1453412_a_at	Sec14l1	74136	plum2	1.58079e-08	3.76558e-10	1.18807e-06	1.57625e-07	9.97108e-07	1.54488e-07	2.03627e-09	1.48676e-06	2.50939e-07	6.10203e-07	-2.60017	-2.86276	-1.70027	-2.26598	-1.82221
1453419_at	Mras	17532	saddlebrown	2.43979e-08	1.72071e-12	6.09844e-09	2.89165e-12	1.60188e-11	2.1864e-07	4.79962e-11	2.04247e-08	1.05622e-10	6.44119e-11	-2.92831	-2.4552	-2.50488	-2.49731	-2.09374
1453599_at	Trim71	636931	darkmagenta	0.0522782	3.47036e-05	1.51017e-08	9.06854e-06	2.42946e-08	0.0349934	2.47026e-05	4.11114e-08	7.41552e-06	2.37847e-08	-0.328727	-0.809718	-1.18195	-1.54481	-2.86932
1453651_a_at	Mpc1	55951	lightsteelblue	1.78943e-10	1.32454e-10	2.21811e-09	1.01073e-06	6.07037e-08	5.21651e-09	9.30103e-10	9.23757e-09	1.15777e-06	5.21065e-08	-1.71531	-2.96944	-2.34976	-2.07371	-1.18774
1453783_at	Pura	19290	navajowhite	5.21718e-07	7.88177e-05	0.000175923	0.00172242	7.72984e-05	2.42024e-06	5.1108e-05	0.000114167	0.00072518	3.09471e-05	-2.93303	-1.63908	-1.49329	-1.17443	-1.75076
1454114_a_at	Slc9b1	74446	black	6.04913e-06	1.18428e-09	9.58952e-08	2.40938e-07	4.30543e-13	1.74705e-05	4.70454e-09	1.82665e-07	3.55761e-07	4.7958e-12	-0.914004	-1.50295	-1.99711	-2.47756	-2.84714
1454247_a_at	Gpa33	59290	lightcyan1	2.51377e-08	1.07932e-08	3.1931e-08	2.23293e-08	2.6004e-10	2.22819e-07	2.61888e-08	7.42624e-08	5.31993e-08	5.62164e-10	-1.51913	-2.0952	-2.07442	-2.55503	-2.88585
1454608_x_at	Ttr	22139	blue2	3.24158e-12	5.7614e-11	5.63959e-08	2.04037e-07	2.93114e-11	3.05167e-10	5.20464e-10	1.18057e-07	3.10774e-07	1.03654e-10	2.98355	1.88339	2.68186	1.94192	1.82214
1454675_at	Thra	21833	darkolivegreen2	3.29624e-05	4.22131e-06	2.04772e-06	2.0906e-07	2.28008e-11	7.11592e-05	3.88993e-06	2.35507e-06	3.1702e-07	8.50116e-11	0.688053	1.13909	1.17989	1.73026	3.05216
1454680_at	D5Ertd579e	320661	navajowhite	0.000473887	3.05502e-05	1.78732e-05	2.0163e-07	1.64682e-08	0.000673511	2.2099e-05	1.53014e-05	3.0775e-07	1.71181e-08	1.07605	1.39413	1.494	2.23773	2.92638
1454681_at	Esrp1	207920	skyblue	4.60272e-08	2.26857e-07	0.000834444	0.00173283	0.000358708	3.54051e-07	3.19056e-07	0.000456957	0.000729248	0.000125973	2.89076	1.75446	0.91502	0.902803	0.804113
1454691_at	Nrxn1	18189	lightsteelblue	1.05097e-06	6.43082e-10	1.452e-05	7.03718e-05	4.43719e-08	4.22755e-06	3.00093e-09	1.27681e-05	4.34884e-05	3.99303e-08	1.75295	1.69488	1.50413	1.67982	3.11273
1454696_at	Gnb1	14688	navajowhite	0.000198228	3.04804e-05	4.88451e-06	1.65934e-07	1.4044e-08	0.00032114	2.20539e-05	4.93161e-06	2.61955e-07	1.49544e-08	1.20373	1.40401	1.71442	2.38331	2.97847
1454748_at	Naprt1	223646	coral1	8.7276e-11	1.55115e-12	1.99953e-11	1.72586e-07	5.65722e-16	3.13138e-09	4.49188e-11	3.31854e-10	2.70121e-07	9.54215e-14	-1.80805	-1.74042	-2.42962	-2.6846	-2.90512
1454753_at	Rnpepl1	108657	thistle4	1.04049e-09	1.28886e-12	3.06128e-10	1.48854e-06	3.97474e-10	1.98824e-08	3.93491e-11	2.1359e-09	1.60475e-06	7.9654e-10	2.17446	2.90376	2.55254	2.28524	1.84293
1454779_s_at	C230052I12Rik	101831	black	7.37061e-12	1.14019e-12	1.78653e-13	5.33968e-13	2.89704e-12	5.38702e-10	3.69941e-11	1.76158e-11	3.80408e-11	1.83688e-11	-2.03932	-2.61355	-2.84086	-2.69033	-2.34389
1454795_at	Cobll1	319876	plum1	9.5483e-07	3.53226e-08	4.06345e-05	1.28201e-06	6.79522e-07	3.902e-06	6.91617e-08	3.12485e-05	1.41259e-06	4.32691e-07	2.93238	2.14644	1.39698	1.70283	1.65564
1454866_s_at	Clic6	209195	lightcoral	4.75134e-08	4.64374e-09	8.68358e-11	9.27603e-10	1.01174e-08	3.63306e-07	1.34916e-08	8.71394e-10	4.71814e-09	1.13542e-08	2.13844	2.54342	2.978	2.4908	2.20715
1454877_at	Sertad4	214791	blue2	9.67723e-13	1.04063e-11	1.78278e-11	1.66701e-10	4.32125e-12	1.25435e-10	1.62441e-10	3.03798e-10	1.41399e-09	2.44637e-11	3.1157	2.28656	2.22574	2.30413	2.43946
1454890_at	Amot	27494	lightyellow	1.13354e-09	1.69101e-12	2.89345e-14	6.949e-11	3.73845e-13	2.11871e-08	4.74177e-11	6.25828e-12	7.59096e-10	4.28542e-12	3.22006	2.30333	2.24176	1.96976	1.86539
1454896_at	Rbpj	19664	coral1	1.16335e-11	5.37384e-08	1.54761e-10	3.56032e-05	2.23053e-08	7.46102e-10	9.70342e-08	1.31519e-09	2.40638e-05	2.21403e-08	-2.8473	-2.65793	-2.24292	-2.01576	-1.90717
1454946_at	Mybl2	17865	mediumpurple3	1.39918e-08	2.7406e-10	8.9507e-11	5.51836e-11	1.17716e-11	1.40074e-07	1.59922e-09	8.89109e-10	6.48906e-10	5.10921e-11	-1.70118	-2.31603	-2.44472	-2.61656	-2.86027
1454958_at	Gsk3b	56637	black	1.59646e-08	6.77133e-11	8.54057e-12	1.78044e-08	4.88461e-13	1.55574e-07	5.80394e-10	1.84725e-10	4.46007e-08	5.19857e-12	1.07813	1.65617	1.95342	2.45517	2.9914
1454965_at	Fam171b	241520	floralwhite	4.54414e-07	6.83054e-08	9.73597e-09	5.36678e-08	1.75303e-12	2.16177e-06	1.18107e-07	2.90857e-08	1.05998e-07	1.25559e-11	1.10696	2.02376	1.8528	2.38024	2.96957
1454974_at	Ntn1	18208	black	0.000133872	3.87047e-09	1.3947e-10	2.19914e-05	6.1336e-05	0.000230335	1.16322e-08	1.20977e-09	1.59162e-05	2.50663e-05	-0.926438	-2.01926	-2.95449	-1.93684	-1.09734
1454978_at	Ttyh3	78339	black	3.40018e-08	3.9401e-10	1.17715e-10	3.54599e-11	7.24611e-12	2.80267e-07	2.09589e-09	1.0827e-09	4.8533e-10	3.61935e-11	1.53918	2.12345	2.31927	2.56125	2.98039
1455011_at	Stard4	170459	salmon4	0.0022361	5.64643e-10	1.27344e-07	6.33924e-06	1.44813e-07	0.00248427	2.73798e-09	2.31645e-07	5.44138e-06	1.11472e-07	0.657518	2.88707	1.81731	1.85436	1.83882
1455029_at	Kif21a	16564	chocolate4	2.31412e-07	1.29644e-10	5.12478e-06	3.06844e-05	3.2244e-11	1.27462e-06	9.18561e-10	5.14092e-06	2.12146e-05	1.1056e-10	2.1517	1.30811	1.62031	2.28667	2.91931
1455059_at	Helz	78455	saddlebrown	2.2886e-09	5.30526e-10	1.07098e-08	1.21528e-09	5.69781e-07	3.6925e-08	2.61552e-09	3.13012e-08	5.75557e-09	3.71286e-07	2.98061	2.49139	2.19988	2.03671	1.65868
1455120_at	Hpdl	242642	plum1	2.58539e-09	5.92687e-12	7.82575e-12	1.72522e-12	3.32068e-13	4.06898e-08	1.0893e-10	1.74114e-10	7.87704e-11	4.00848e-12	-1.46545	-2.30081	-2.41752	-2.62705	-2.8451
1455183_at	Stk38l	232533	navajowhite	3.55997e-06	4.46771e-06	1.98631e-07	2.54715e-07	1.88224e-09	1.12783e-05	4.09507e-06	3.31384e-07	3.72191e-07	2.82788e-09	-1.66925	-1.499	-2.12885	-2.25802	-2.91952
1455238_at	Mum1l1	245631	navajowhite	6.3518e-09	2.35531e-09	3.88877e-08	4.25005e-08	1.35428e-06	7.8441e-08	8.04813e-09	8.7176e-08	8.81104e-08	8.00424e-07	2.26746	2.38727	2.97312	1.92609	1.69349
1455249_at	Slc36a4	234967	darkviolet	7.16507e-08	9.78865e-07	1.19813e-08	1.05658e-09	5.91774e-09	5.02628e-07	1.10233e-06	3.42143e-08	5.15083e-09	7.2221e-09	1.64166	1.3604	2.17193	2.62096	2.9325
1455288_at	Leprel4	66180	darkorange	8.40056e-13	2.23015e-07	1.29121e-09	5.20585e-08	1.99513e-07	1.14814e-10	3.1453e-07	6.21419e-09	1.03238e-07	1.47562e-07	-2.96859	-2.18033	-2.19201	-2.12426	-2.35196
1455300_at	Tet2	214133	coral	4.4467e-07	4.9102e-08	4.31684e-07	1.70131e-05	4.54494e-07	2.12777e-06	9.00264e-08	6.33361e-07	1.27783e-05	3.03883e-07	-3.13623	-1.683	-1.38889	-1.4344	-1.44946
1455398_at	Lrrc8c	100604	thistle3	3.35198e-08	1.27405e-11	6.72675e-12	2.643e-09	7.64517e-07	2.76941e-07	1.84471e-10	1.57154e-10	1.02565e-08	4.80664e-07	1.87075	2.93385	2.40982	2.55739	1.99734
1455409_at	Spire1	68166	navajowhite	7.59714e-06	1.40059e-06	2.56496e-05	3.46758e-08	1.57515e-08	2.11651e-05	1.5001e-06	2.08871e-05	7.528e-08	1.64754e-08	1.7323	1.75431	1.41639	2.3808	2.95366
1455428_at	Fam53b	77938	antiquewhite4	9.68915e-12	3.47695e-09	1.11402e-09	1.59551e-09	1.59211e-09	6.45613e-10	1.07039e-08	5.61199e-09	7.02149e-09	2.45893e-09	3.15825	1.99485	2.15719	2.2911	2.34253
1455447_at	D430019H16Rik	268595	black	2.07204e-11	3.31531e-14	7.97465e-15	8.35507e-13	1.2199e-17	1.10166e-09	4.66937e-12	3.18226e-12	5.18549e-11	8.84978e-15	1.34144	1.78173	2.1189	2.36778	3.18156
1455462_at	Adcy2	210044	brown4	6.7481e-06	4.94535e-06	2.9934e-08	1.96164e-07	1.11364e-09	1.91232e-05	4.47071e-06	7.08717e-08	3.00821e-07	1.8373e-09	1.6289	1.45582	2.34695	2.01783	2.94088
1455481_at	Ids	15931	black	2.08877e-06	1.75078e-10	2.76615e-09	3.89914e-10	3.7551e-12	7.28792e-06	1.153e-09	1.09101e-08	2.5604e-09	2.21218e-11	1.61632	2.32184	2.09993	2.36571	2.98889
1455592_at	Vangl2	93840	navajowhite	5.271e-07	1.95058e-09	1.51484e-07	4.78778e-07	5.37264e-12	2.43859e-06	6.93632e-09	2.65198e-07	6.24018e-07	2.881e-11	1.30067	1.55082	1.91887	2.46446	2.95386
1455607_at	Rspo3	72780	floralwhite	9.13126e-12	2.90366e-11	4.89004e-09	2.78404e-08	2.33326e-11	6.16445e-10	3.31385e-10	1.71575e-08	6.29668e-08	8.66129e-11	2.90394	2.62424	1.59621	2.08081	2.40355
1455673_at	Alkbh2	231642	black	3.67628e-05	5.65116e-07	1.03694e-06	1.7714e-08	3.37496e-10	7.80063e-05	6.90485e-07	1.3208e-06	4.44123e-08	6.93306e-10	-1.46722	-1.80233	-1.70787	-2.46055	-2.84493
1455796_x_at	Olfm1	56177	lightyellow	8.71036e-06	9.11803e-07	3.99839e-05	5.01952e-06	3.72659e-08	2.36269e-05	1.03908e-06	3.08047e-05	4.45825e-06	3.43763e-08	1.76503	2.40881	1.55517	1.90165	2.91039
1455797_x_at	Eif2d	16865	darkgrey	2.46819e-11	3.05704e-11	1.34924e-06	1.33327e-07	8.05927e-10	1.25162e-09	3.41346e-10	1.65236e-06	2.18324e-07	1.40065e-09	-1.52918	-1.51312	-1.79928	-2.57364	-2.98331
1455800_x_at	Samm50	68653	plum1	7.58111e-06	1.50094e-06	4.24059e-08	2.14011e-08	4.79064e-10	2.11279e-05	1.59271e-06	9.32545e-08	5.17044e-08	9.23247e-10	-1.28583	-1.54548	-2.24275	-2.29663	-2.90945
1455821_x_at	C1qbp	12261	black	3.1678e-05	1.12955e-08	2.82726e-07	4.52793e-09	1.35136e-09	6.88835e-05	2.71421e-08	4.44371e-07	1.54993e-08	2.15368e-09	-0.930572	-2.00425	-1.75193	-2.08307	-2.97774
1455832_a_at	Umps	22247	black	0.000173661	5.65239e-07	1.19015e-07	2.23754e-09	4.00497e-10	0.00028705	6.90485e-07	2.19171e-07	9.10634e-09	8.01334e-10	-1.19716	-1.6273	-2.04679	-2.34749	-2.98655
1455899_x_at	Socs3	12702	lightyellow	9.48913e-10	4.59088e-18	1.57053e-11	3.75366e-07	2.15926e-11	1.83375e-08	1.4225e-14	2.77849e-10	5.08749e-07	8.13431e-11	-2.75635	-2.95932	-2.2895	-2.24193	-2.10054
1455913_x_at	Ttr	22139	floralwhite	1.46565e-12	3.56728e-11	5.65778e-08	9.74547e-07	4.79127e-11	1.58499e-10	3.80495e-10	1.1829e-07	1.12226e-06	1.4982e-10	2.97266	1.81427	2.67063	1.8668	1.76822
1455918_at	Adrb3	11556	skyblue	1.27799e-09	1.15714e-09	7.04399e-08	5.02357e-11	7.62403e-12	2.34626e-08	4.63536e-09	1.41408e-07	6.07308e-10	3.7232e-11	-1.95859	-2.1227	-2.16992	-2.58968	-2.99838
1455940_x_at	Wdr6	83669	lightyellow	6.5396e-05	8.73297e-11	1.53172e-11	9.14546e-08	6.46766e-10	0.000125986	6.95616e-10	2.73145e-10	1.61573e-07	1.17215e-09	1.05223	1.70745	2.10129	2.41886	2.87964
1455970_at	Pde5a	242202	brown4	1.77767e-08	3.90815e-12	8.47336e-11	2.77991e-08	2.59325e-09	1.70004e-07	8.20987e-11	8.60822e-10	6.29221e-08	3.67231e-09	2.57775	2.89893	2.23451	2.15628	2.27318
1456117_at	Rrp1b	72462	navajowhite	0.000942946	2.61555e-10	1.77385e-09	1.10401e-07	3.45652e-13	0.00119826	1.54811e-09	7.82935e-09	1.87973e-07	4.09154e-12	-0.586763	-1.55612	-1.94216	-2.11245	-2.86929
1456168_at	Ccnjl	380694	lightcoral	2.1709e-06	8.009e-07	1.80639e-08	1.01734e-07	1.24045e-07	7.51822e-06	9.31364e-07	4.74047e-08	1.75749e-07	9.73897e-08	1.72631	1.85902	2.5457	2.50423	2.88845
1456212_x_at	Socs3	12702	palevioletred3	1.65702e-13	1.11894e-16	2.5184e-16	4.1687e-09	1.49374e-12	4.35985e-11	2.31139e-13	3.36813e-13	1.46148e-08	1.10815e-11	-2.79687	-2.95834	-2.35946	-2.26206	-2.14814
1456220_at	Fbxl7	448987	navajowhite	5.58697e-05	1.46045e-06	1.01934e-07	2.68543e-08	1.30136e-08	0.000110153	1.55401e-06	1.92364e-07	6.13059e-08	1.40099e-08	1.34761	1.8607	2.24625	2.53113	2.87227
1456225_x_at	Trib3	228775	mediumpurple1	2.32966e-10	9.8313e-10	2.08603e-06	0.000919223	1.70971e-07	6.34102e-09	4.12036e-09	2.39092e-06	0.000416253	1.29045e-07	-2.28938	-2.84206	-1.70696	-1.65278	-1.26801
1456242_at	Gm7325	653016	plum2	9.18245e-09	5.58693e-07	5.10557e-06	4.95064e-07	6.37871e-09	1.04001e-07	6.84242e-07	5.12692e-06	6.39398e-07	7.68676e-09	-2.16523	-1.99578	-1.77589	-2.42792	-3.06512
1456258_at	Emx2	13797	skyblue	1.35818e-05	4.39304e-05	5.15769e-07	1.80746e-06	6.52283e-11	3.39758e-05	3.04724e-05	7.34704e-07	1.88058e-06	1.8826e-10	1.26489	0.917251	1.52362	1.85922	3.06755
1456329_at	Prtg	235472	floralwhite	4.03158e-07	2.55233e-08	1.58147e-08	3.42242e-09	1.80179e-06	1.96201e-06	5.31841e-08	4.26712e-08	1.25558e-08	1.0314e-06	1.54528	2.90658	2.60903	2.32613	1.46014
1456423_at	Mbd5	109241	orangered3	2.62673e-08	1.67236e-11	1.58626e-10	5.40981e-09	8.00102e-13	2.30376e-07	2.17269e-10	1.338e-09	1.76627e-08	7.16584e-12	1.90225	2.21364	2.51476	2.54299	2.88696
1456478_at	Pgm2l1	70974	lightpink4	7.05563e-08	6.46092e-08	1.16371e-07	8.65572e-09	3.43358e-08	4.97258e-07	1.12881e-07	2.1507e-07	2.53819e-08	3.2105e-08	2.18268	2.2568	2.17866	2.59849	2.91577
1456481_at	Esyt3	272636	saddlebrown	3.45397e-09	8.7346e-09	1.60528e-07	4.55214e-08	5.32023e-10	5.0202e-08	2.20575e-08	2.78557e-07	9.25351e-08	1.00547e-09	-1.21394	-1.15922	-2.09994	-2.30399	-2.91507
1456482_at	Pik3r3	18710	paleturquoise	1.63569e-05	3.85855e-11	4.18299e-12	8.50353e-07	1.04474e-11	3.98021e-05	3.99195e-10	1.18342e-10	1.00334e-06	4.64158e-11	0.688711	1.1589	1.61841	1.92795	3.05151
1456492_at	Mau2	74549	darkmagenta	2.56618e-07	1.23579e-07	4.74844e-08	3.36755e-08	4.70344e-09	1.38593e-06	1.92426e-07	1.02738e-07	7.35181e-08	5.99818e-09	1.77017	1.85891	2.09307	2.59271	2.93737
1456500_at	Aph1b	208117	firebrick4	2.67936e-06	8.49759e-06	7.19095e-06	3.24655e-07	1.19109e-07	8.96448e-06	7.15881e-06	6.89385e-06	4.53047e-07	9.38923e-08	1.88574	2.07678	2.09434	2.44347	3.10188
1456528_x_at	Ncl	17975	coral	0.00422659	3.76692e-08	1.28546e-09	5.05907e-09	3.76591e-06	0.00426291	7.26546e-08	6.1963e-09	1.68087e-08	2.00543e-06	-0.928139	-1.59888	-1.90409	-1.91917	-2.84046
1456544_at	Tmem38b	52076	darkgrey	2.99344e-07	1.73868e-06	0.000190978	4.99263e-05	0.000139113	1.56368e-06	1.80573e-06	0.000122666	3.22874e-05	5.2968e-05	-2.91395	-1.31673	-1.36037	-1.66808	-1.05244
1456602_at	Tmem231	234740	lightgreen	9.92669e-07	4.57235e-08	0.00466669	7.2786e-06	1.993e-06	4.02537e-06	8.51418e-08	0.00212744	6.12938e-06	1.12854e-06	-2.88693	-1.8513	-0.64553	-1.31241	-1.18534
1456673_at	NA	NA	lightcyan1	8.56567e-05	5.79004e-05	1.61359e-10	1.26291e-05	1.27876e-08	0.000158071	3.89549e-05	1.34646e-09	9.87131e-06	1.38092e-08	-0.536786	-0.753569	-1.31273	-1.6019	-2.96283
1456741_s_at	Gpm6a	234267	mediumpurple1	3.65904e-06	1.1101e-11	6.45077e-06	2.39148e-08	1.76863e-14	1.15196e-05	1.68612e-10	6.28246e-06	5.61753e-08	5.04028e-13	1.85314	2.16388	1.71835	2.38445	3.02996
1456763_at	Mprip	26936	tan4	6.96025e-07	2.64649e-06	3.86186e-08	9.73646e-11	2.24454e-09	3.01105e-06	2.58218e-06	8.66887e-08	9.6199e-10	3.2566e-09	1.30815	1.40389	2.06945	2.30892	2.95142
1456890_at	Ddx58	230073	darkseagreen4	1.81988e-11	2.14589e-10	6.86208e-09	1.10633e-07	2.94599e-10	9.93862e-10	1.33569e-09	2.24332e-08	1.88052e-07	6.21012e-10	-2.88219	-2.70868	-1.96473	-2.02032	-2.25584
1456898_at	Pura	19290	skyblue	2.8961e-07	2.05635e-08	7.87877e-07	3.25501e-05	2.13994e-07	1.52635e-06	4.43865e-08	1.04816e-06	2.23092e-05	1.56991e-07	-3.07919	-1.83625	-1.35988	-1.4754	-1.68888
1456961_at	Eny2	223527	coral1	6.1695e-05	0.000228541	2.51702e-05	9.26282e-07	1.0198e-07	0.000120015	0.000132104	2.05513e-05	1.07909e-06	8.19929e-08	1.53304	1.3181	1.82641	2.32219	2.9484
1456981_at	Tmc7	209760	lightpink4	2.68401e-08	1.87073e-07	9.80601e-08	5.10806e-07	1.32732e-05	2.33586e-07	2.7131e-07	1.86102e-07	6.56803e-07	6.24738e-06	3.16484	2.0626	1.88638	1.67424	1.44576
1457038_at	Frem2	242022	green4	5.27795e-10	6.28195e-10	1.87789e-08	2.1163e-09	3.33545e-08	1.1877e-08	2.95146e-09	4.89364e-08	8.70997e-09	3.1349e-08	2.74876	2.88634	2.05269	2.35817	2.20724
1457078_at	Zfp473	243963	palevioletred3	2.83136e-08	1.24925e-10	9.36603e-10	3.90431e-08	2.62651e-08	2.43536e-07	8.93959e-10	4.90239e-09	8.24843e-08	2.5483e-08	-1.54941	-1.9634	-2.04389	-2.57244	-3.02196
1457139_at	Auts2	319974	lightyellow	4.36091e-11	6.2451e-10	3.64549e-08	1.17942e-07	4.86833e-14	1.85219e-09	2.93637e-09	8.27179e-08	1.97785e-07	1.0565e-12	1.84099	1.61912	1.66531	2.5789	3.03809
1457248_x_at	Hsd17b7	15490	black	0.00287704	6.45157e-07	3.01646e-05	2.18896e-08	2.00269e-10	0.00307654	7.71534e-07	2.40751e-05	5.25751e-08	4.58519e-10	0.84275	1.70694	1.31991	1.91306	2.9323
1457305_at	Btrc	12234	bisque4	3.02636e-10	1.42505e-06	2.80743e-07	0.000250386	3.99585e-07	7.68681e-09	1.52235e-06	4.41877e-07	0.000131942	2.71459e-07	3.02592	1.20467	1.4087	1.59323	1.92209
1457434_s_at	Ptpla	30963	lightyellow	1.08154e-08	1.04492e-07	3.85847e-06	4.18556e-05	1.28889e-05	1.15968e-07	1.67714e-07	4.03395e-06	2.76713e-05	6.08344e-06	2.95742	2.27244	1.50114	1.63222	1.32387
1457472_at	Gigyf2	227331	coral2	0.0107302	0.0114831	1.07524e-05	3.6908e-06	3.13612e-09	0.00936483	0.00434388	9.82891e-06	3.42543e-06	4.29612e-09	0.548946	0.572946	1.27345	1.61054	2.87953
1457651_x_at	Rem2	140743	plum2	5.11478e-07	0.000558892	8.77277e-07	7.94775e-08	3.13052e-09	2.38027e-06	0.000293841	1.14911e-06	1.44475e-07	4.29192e-09	1.9556	1.03931	1.80371	2.22519	2.89956
1457716_at	Otud7b	229603	orangered3	3.39794e-07	2.43526e-09	2.02042e-09	5.68866e-09	5.7286e-08	1.72256e-06	8.21977e-09	8.632e-09	1.83578e-08	4.9592e-08	1.97504	2.55629	2.89816	2.39503	1.97696
1457758_at	Eny2	223527	lightyellow	4.54874e-05	1.40972e-05	6.21553e-06	3.87081e-08	3.44346e-09	9.28148e-05	1.1183e-05	6.08133e-06	8.19042e-08	4.6297e-09	1.38602	1.39627	1.5936	2.38593	2.90486
1457774_at	Ntpcr	66566	coral	5.31491e-09	3.44988e-09	1.98291e-09	3.73988e-09	1.48073e-10	6.83903e-08	1.06417e-08	8.50232e-09	1.34092e-08	3.5995e-10	-2.18449	-2.30445	-2.34579	-2.49091	-2.93333
1457825_x_at	Tcn2	21452	floralwhite	2.8813e-10	2.10963e-10	2.0393e-10	1.7179e-10	6.79465e-10	7.46622e-09	1.31923e-09	1.58056e-09	1.44346e-09	1.21837e-09	2.2585	2.29069	2.98796	2.54237	2.11731
1457869_at	Gm10451	100041694	navajowhite	5.05486e-07	8.71797e-06	5.29465e-06	8.99439e-07	2.56194e-10	2.35666e-06	7.32158e-06	5.28916e-06	1.0532e-06	5.56454e-10	-1.72681	-1.23628	-1.79676	-2.32172	-2.85702
1458341_x_at	Pde5a	242202	lightyellow	3.10286e-08	1.93389e-08	5.99828e-07	6.81175e-08	2.28658e-07	2.61195e-07	4.21246e-08	8.32513e-07	1.2739e-07	1.66236e-07	2.59726	2.89185	2.3101	2.27413	2.28252
1459211_at	Gli2	14633	mediumpurple1	3.44348e-09	9.64743e-07	2.32399e-06	0.000597254	0.00424863	5.01917e-08	1.08967e-06	2.6211e-06	0.000283757	0.00122754	-2.96269	-1.61505	-1.48501	-0.936239	-0.830965
1459679_s_at	Myo1b	17912	green4	8.56639e-05	6.12369e-08	5.91671e-09	8.19075e-08	5.69941e-11	0.000158071	1.0834e-07	1.99657e-08	1.48246e-07	1.70651e-10	1.47914	1.66802	1.79492	2.4757	2.90313
1459737_s_at	Ttr	22139	coral2	1.94942e-10	2.87793e-07	1.61013e-08	2.7573e-07	8.51227e-07	5.5888e-09	3.8932e-07	4.32185e-08	3.95832e-07	5.29413e-07	2.98501	1.67952	2.53665	1.72863	1.55875
1459843_s_at	Smad1	17125	lightyellow	6.12637e-09	2.63121e-09	6.8114e-06	5.48908e-09	6.26636e-10	7.64785e-08	8.75246e-09	6.57511e-06	1.78529e-08	1.14378e-09	3.06984	2.00608	2.12412	1.84435	2.14819
1459952_at	Ankrd17	81702	darkorange2	1.69563e-06	8.31364e-07	1.36958e-07	2.04677e-06	7.65503e-09	6.20304e-06	9.60841e-07	2.45537e-07	2.08358e-06	8.96112e-09	-1.78889	-1.91381	-2.27819	-2.25724	-2.86239
1460053_at	Smyd4	319822	black	0.000271848	2.9635e-05	7.05968e-06	4.52092e-08	5.71928e-13	0.000419166	2.15172e-05	6.78808e-06	9.20971e-08	5.70596e-12	-1.04641	-1.26484	-1.5832	-2.22541	-2.91395
1460173_at	Lasp1	16796	lightgreen	7.81145e-10	1.58239e-08	3.56963e-08	1.1414e-06	2.06966e-08	1.58412e-08	3.58022e-08	8.12992e-08	1.28059e-06	2.07708e-08	-2.27291	-2.01728	-2.21966	-2.86613	-2.64982
1460179_at	Dnaja1	15502	lightblue4	2.39838e-08	2.39639e-08	5.91763e-07	5.70767e-08	7.29866e-09	2.16454e-07	5.04019e-08	8.23194e-07	1.11005e-07	8.60545e-09	3.04326	2.04124	1.52238	2.0136	2.19485
1460227_at	Timp1	21857	skyblue	5.20148e-11	2.08401e-14	8.24083e-10	1.78018e-08	3.66468e-11	2.08196e-09	3.79846e-12	4.4741e-09	4.46007e-08	1.21829e-10	-2.18419	-2.84625	-2.48429	-2.45774	-2.59805
1460253_at	Cmtm7	102545	black	1.70102e-10	1.24138e-08	0.00117371	1.37974e-08	1.00514e-06	5.00141e-09	2.93736e-08	0.000620205	3.65693e-08	6.14453e-07	-3.03208	-1.8879	-0.944742	-1.45329	-1.73946
1460324_at	Dnmt3a	13435	saddlebrown	3.62041e-06	1.57351e-05	1.07624e-08	2.60962e-06	6.0865e-12	1.14169e-05	1.23121e-05	3.14023e-08	2.55808e-06	3.15067e-11	1.36147	0.946552	1.63559	2.24856	2.91597
1460337_at	Sh3kbp1	58194	coral	1.76806e-09	6.62789e-14	3.61049e-09	1.0684e-05	7.40706e-11	3.06466e-08	6.61487e-12	1.35017e-08	8.53357e-06	2.06218e-10	1.84737	3.04605	2.5041	1.95062	1.74661
1460342_s_at	Mprip	26936	darkorange	0.00306837	9.20982e-06	1.50908e-07	9.79242e-06	3.57214e-10	0.00324429	7.67227e-06	2.64742e-07	7.90788e-06	7.26757e-10	0.973505	1.2618	1.81047	1.66818	2.97998
1460346_at	Arsa	11883	darkseagreen4	9.4752e-12	3.3524e-08	1.24458e-10	0.000168507	0.00343618	6.35483e-10	6.62141e-08	1.12466e-09	9.31776e-05	0.00100938	2.93346	1.78591	1.54156	1.16357	0.466375
1460360_at	Asrgl1	66514	lavenderblush3	2.23357e-10	5.70995e-09	7.42416e-07	1.36991e-06	1.99746e-10	6.19448e-09	1.58322e-08	9.96982e-07	1.49256e-06	4.57942e-10	-2.49839	-1.57351	-1.53688	-1.84292	-3.03623
1460467_at	Iqcg	69707	coral	1.57585e-09	1.60664e-09	4.04825e-09	8.18165e-09	9.83512e-17	2.80737e-08	5.96553e-09	1.47922e-08	2.42857e-08	3.5645e-14	-1.78001	-1.88215	-2.41002	-2.66777	-2.957
1460471_at	Ooep	67968	black	3.32941e-08	1.171e-05	3.58678e-05	2.59266e-07	5.26736e-08	2.7552e-07	9.50216e-06	2.80134e-05	3.77446e-07	4.61363e-08	-1.67331	-1.418	-1.69763	-2.45866	-2.91058
1460519_a_at	Mettl5	75422	coral1	1.31955e-08	1.66487e-08	3.44221e-10	9.63933e-08	2.0336e-12	1.34197e-07	3.7193e-08	2.32195e-09	1.68364e-07	1.41271e-11	-1.6199	-2.1081	-2.1798	-2.64242	-2.84725
1460559_at	Kank2	235041	black	1.61777e-06	7.20547e-09	1.7033e-06	3.42124e-06	4.27969e-10	5.96951e-06	1.90811e-08	2.01743e-06	3.20889e-06	8.43995e-10	-1.87791	-1.95687	-2.01107	-2.29423	-2.87645
1460607_at	Igsf11	207683	lightgreen	6.42522e-05	5.0305e-08	0.000317698	0.0064694	0.00135918	0.000124212	9.18346e-08	0.000192498	0.00234895	0.000429636	1.45138	2.94829	1.23146	1.24811	0.988525
1460671_at	Gpx1	14775	black	6.88416e-06	1.42312e-11	1.62248e-08	2.0992e-07	4.39894e-11	1.94658e-05	1.98274e-10	4.3449e-08	3.17912e-07	1.40494e-10	-1.4786	-2.37184	-2.37098	-2.84519	-2.36145
1460673_at	Fpgs	14287	skyblue	4.09404e-06	1.44766e-08	9.31372e-09	1.25846e-09	3.25727e-11	1.26653e-05	3.32762e-08	2.80922e-08	5.89179e-09	1.11237e-10	-1.09672	-1.73202	-2.02294	-2.50948	-2.91556
1460682_s_at	NA	NA	lightcyan	5.45802e-15	1.05176e-09	7.0015e-06	5.9706e-08	1.12317e-09	4.0005e-12	4.31932e-09	6.73824e-06	1.15001e-07	1.85182e-09	-2.58569	-1.92831	-1.77748	-2.38016	-2.9435
1460700_at	Stat3	20848	darkseagreen2	2.12342e-09	4.81201e-13	8.34059e-10	1.55907e-07	4.50538e-10	3.50875e-08	2.2254e-11	4.50636e-09	2.48883e-07	8.78271e-10	-2.64791	-2.87379	-2.38594	-2.06889	-1.79506
1460740_at	Cltb	74325	skyblue	1.6547e-12	2.02694e-12	3.57174e-12	7.29527e-12	2.42721e-10	1.73261e-10	5.2557e-11	1.09376e-10	1.87241e-10	5.32429e-10	-3.00467	-2.52413	-2.52324	-2.33019	-2.07215
