# Supplementary material for: Differential variability and correlation of gene expression identifies key genes involved in neuronal differentiation
Source: BMC Syst Biol. 2015 Nov 19;9:82. doi: 10.1186/s12918-015-0231-6 (PMC4653947; doi:10.1186/s12918-015-0231-6)
Supplement: Additional file 3: Table S3. — 671 DVC genes from mouse ES cells. (XLSX 86 kb) [file 12918_2015_231_MOESM3_ESM.xlsx]

## Sheet: DC_DV_genes_mESC.txt
probe	symbol	geneid	module	system transition score
1451191_at	Crabp2	12904	floralwhite	5.3079
1418517_at	Irx3	16373	floralwhite	5.16977
1448926_at	Hoxa5	15402	mediumorchid	5.11286
1437536_at	Fkrp	243853	skyblue	4.91739
1448229_s_at	Ccnd2	12444	floralwhite	4.87741
1434745_at	Ccnd2	12444	floralwhite	4.87159
1416159_at	Nr2f2	11819	floralwhite	4.82696
1455111_at	Yipf6	77929	navajowhite	4.8206
1417129_a_at	Meis2	17536	floralwhite	4.70834
1437037_x_at	Snd1	56463	plum	4.6811
1454906_at	Rarb	218772	mediumorchid	4.67165
1423825_at	Wls	68151	mediumpurple2	4.62422
1423836_at	Zfp503	218820	floralwhite	4.57873
1420899_at	Rab18	19330	skyblue	4.55976
1422870_at	Hoxc4	15423	floralwhite	4.48239
1449169_at	Has2	15117	floralwhite	4.47604
1420565_at	Hoxa1	15394	floralwhite	4.45465
1449397_at	Hoxb2	103889	floralwhite	4.42026
1453501_at	Hoxb1	15407	floralwhite	4.41529
1437417_s_at	Gpc6	23888	coral	4.41209
1419430_at	Cyp26a1	13082	floralwhite	4.40518
1422818_at	Nedd9	18003	floralwhite	4.39124
1416122_at	Ccnd2	12444	floralwhite	4.38459
1460462_at	Med18	67219	skyblue	4.31946
1450992_a_at	Meis1	17268	floralwhite	4.30933
1451943_a_at	Ppm1a	19042	skyblue	4.30843
1436026_at	Zfp703	353310	floralwhite	4.30193
1418896_a_at	Rpn2	20014	skyblue	4.29521
1427233_at	Tshz1	110796	floralwhite	4.28838
1454120_a_at	Pcgf6	71041	skyblue	4.24856
1420814_at	Gdi2	14569	skyblue	4.2389
1431645_a_at	Gdi2	14569	skyblue	4.23607
1437347_at	Ednrb	13618	floralwhite	4.20891
1422512_a_at	Ogfr	72075	skyblue	4.20612
1416006_at	Mdk	17242	blue2	4.20495
1433400_at	5033405D04Rik	78230	navajowhite	4.19947
1427567_a_at	Tpm3	59069	skyblue	4.19721
1421842_a_at	Scamp4	56214	skyblue	4.18118
1448454_at	Srsf6	67996	skyblue	4.17743
1421116_a_at	Rtn4	68585	skyblue	4.15208
1427232_at	Tshz1	110796	coral	4.14417
1452439_s_at	Srsf2	20382	skyblue	4.1315
1450780_s_at	Hmga2	15364	floralwhite	4.1248
1415998_at	Vdac1	22333	skyblue	4.12418
1418415_at	Hoxb5	15413	floralwhite	4.12122
1437314_a_at	Trmt1	212528	skyblue	4.11568
1422959_s_at	Rnf114	81018	skyblue	4.10265
1460635_at	Fastk	66587	skyblue	4.09951
1427433_s_at	Hoxa3	15400	blue2	4.09057
1450781_at	Hmga2	15364	floralwhite	4.08989
1442369_at	4832406H04Rik	320971	darkseagreen4	4.07806
1416855_at	Gas1	14451	floralwhite	4.07222
1455617_at	Lmbrd1	68421	sienna4	4.06859
1454168_a_at	Clpb	20480	skyblue	4.06567
1418972_at	Bcl10	12042	skyblue	4.06197
1417269_at	Cdk9	107951	skyblue	4.05696
1419157_at	Sox4	20677	skyblue	4.05545
1453102_at	Flrt3	71436	orangered1	4.04946
1454011_a_at	Rpa2	19891	skyblue	4.03641
1424185_a_at	NA	NA	skyblue	4.02797
1448022_at	NA	NA	firebrick4	4.00764
1437434_a_at	Wls	68151	orangered1	4.0073
1436717_x_at	Hbb-y	15135	floralwhite	4.00537
1456080_a_at	Serinc3	26943	skyblue	3.99469
1420867_at	Tmed2	56334	skyblue	3.99337
1420920_a_at	Arf1	11840	skyblue	3.97956
1422831_at	NA	NA	floralwhite	3.9771
1434328_at	NA	NA	skyblue	3.97451
1452114_s_at	Igfbp5	16011	floralwhite	3.97297
1428097_at	2510009E07Rik	72190	coral	3.96596
1419735_at	Csn3	12994	floralwhite	3.95913
1416036_at	Fkbp1a	14225	skyblue	3.93096
1438325_at	Mecom	14013	coral	3.9294
1423477_at	Zic1	22771	floralwhite	3.92892
1455956_x_at	Ccnd2	12444	floralwhite	3.92381
1416846_a_at	Pdzrn3	55983	floralwhite	3.91916
1454880_s_at	Bmf	171543	skyblue4	3.89916
1453740_a_at	Ccnl2	56036	skyblue	3.89782
1447850_x_at	Zfand3	21769	yellow3	3.89487
1456414_at	Gm17580	100504145	salmon	3.88872
1430416_at	4931431B13Rik	70973	saddlebrown	3.88329
1429981_a_at	Rimklb	108653	skyblue	3.88001
1448164_at	Klhdc3	71765	black	3.87604
1422880_at	Sypl	19027	skyblue	3.87432
1433761_at	Pde4dip	83679	navajowhite	3.87399
1456500_at	Aph1b	208117	firebrick4	3.8733
1430571_s_at	Armc6	76813	skyblue	3.8625
1426724_at	Cnn3	71994	skyblue	3.85997
1460442_at	NA	NA	darkseagreen3	3.84466
1427442_a_at	App	11820	floralwhite	3.83879
1448943_at	Nrp1	18186	blue2	3.83801
1416123_at	Ccnd2	12444	floralwhite	3.82623
1457867_at	Sgpp2	433323	orangered1	3.8115
1439093_at	Hspa4l	18415	salmon2	3.8067
1429451_at	2610301B20Rik	67157	skyblue	3.80573
1430425_at	Sdk2	237979	darkmagenta	3.80443
1457632_s_at	Meis2	17536	floralwhite	3.80252
1431829_a_at	Rgl3	71746	lavenderblush3	3.8017
1431393_at	4930447C04Rik	75801	firebrick4	3.80014
1415807_s_at	Srsf2	20382	skyblue	3.79716
1416906_at	Anapc5	59008	skyblue	3.7962
1430289_a_at	Wdr77	70465	skyblue	3.79596
1423058_at	Capza2	12343	skyblue	3.79196
1438084_at	NA	NA	mediumpurple3	3.78996
1424797_a_at	Pitx2	18741	floralwhite	3.78726
1449451_at	Serpinb11	66957	lightcyan1	3.78688
1453307_a_at	Anapc5	59008	skyblue	3.78241
1421102_a_at	Vamp3	22319	skyblue	3.78055
1416158_at	Nr2f2	11819	sienna4	3.77487
1440331_at	Kdsr	70750	darkmagenta	3.77432
1447976_at	AI596198	99029	tan4	3.77317
1431016_at	Cwf19l1	72502	skyblue	3.77074
1437057_at	Megf6	230971	thistle2	3.7677
1428699_at	NA	NA	skyblue	3.76257
1453601_at	Idh2	269951	black	3.76207
1456383_at	Rsl1d1	66409	skyblue	3.75699
1454875_a_at	Rbbp4	19646	skyblue	3.7471
1434709_at	Nrcam	319504	mediumorchid	3.74599
1434433_x_at	Wdr61	66317	darkseagreen3	3.74254
1432411_a_at	Fbxw2	30050	skyblue	3.73241
1440179_x_at	Rnf217	268291	coral2	3.73241
1428557_a_at	Osgepl1	72085	skyblue	3.73091
1455223_at	Igf2bp1	140486	skyblue	3.72981
1417258_at	Cct5	12465	skyblue	3.72466
1420226_x_at	Hoxa4	15401	plum	3.72179
1457999_at	Rmdn1	66302	darkseagreen3	3.72132
1420889_at	Hccs	15159	skyblue	3.72055
1448754_at	Rbp1	19659	blue2	3.71964
1427153_at	Bckdhb	12040	skyblue	3.71735
1452299_at	Wwp1	107568	antiquewhite4	3.71547
1450482_a_at	Pitx2	18741	mediumorchid	3.70893
1434680_at	Plekhg3	263406	black	3.70458
1448326_a_at	Crabp1	12903	floralwhite	3.70031
1416658_at	Frzb	20378	mediumpurple2	3.69889
1421072_at	Irx5	54352	mediumpurple2	3.69379
1448085_at	D5Ertd102e	52194	coral	3.69102
1423897_at	Rnf187	108660	black	3.68606
1426530_a_at	Klhl5	71778	navajowhite	3.68474
1431606_a_at	Angel2	52477	skyblue	3.68465
1419271_at	Pax6	18508	orangered1	3.68444
1420828_s_at	Ywhaq	22630	skyblue	3.68332
1459823_at	Ehd2	259300	magenta3	3.68169
1427123_s_at	Copg2os2	100044236	lightcoral	3.68121
1422576_at	Atxn10	54138	skyblue	3.67485
1423861_at	Plekhf2	71801	skyblue	3.67348
1451660_a_at	Hoxb6	15414	coral	3.67323
1448184_at	Fkbp1a	14225	skyblue	3.67257
1436733_at	E130309F12Rik	272031	floralwhite	3.67231
1427058_at	Eif4a1	13681	skyblue	3.67162
1439885_at	Hoxc5	15424	floralwhite	3.66628
1431110_at	Plxdc2	67448	antiquewhite4	3.66283
1441743_at	Pax3	18505	floralwhite	3.65874
1417355_at	Peg3	18616	floralwhite	3.65753
1423368_at	Laptm4a	17775	skyblue	3.65302
1420411_a_at	Pi4k2b	67073	skyblue	3.6514
1436641_at	AI415730	107166	coral	3.65105
1419294_at	1700011H14Rik	67082	floralwhite	3.64767
1430335_a_at	Pax3	18505	darkorange2	3.64199
1456111_at	Nxpe4	244853	floralwhite	3.64028
1456957_at	NA	NA	lavenderblush1	3.63732
1432472_a_at	Mccc2	78038	skyblue	3.63482
1430752_at	C330006D17Rik	77616	lightcoral	3.63321
AFFX-r2-Bs-thr-5_s_at	NA	NA	skyblue	3.63141
1430449_at	Kidins220	77480	skyblue	3.62792
1423937_at	Kctd5	69259	skyblue	3.62659
1434384_at	Nrip1	268903	floralwhite	3.62479
1416071_at	Ddx18	66942	skyblue	3.62344
1423545_a_at	Zfp207	22680	skyblue	3.62121
1427892_at	Myo1g	246177	lightcoral	3.62075
1415785_a_at	Cct8	12469	skyblue	3.61417
1416244_a_at	Cnbp	12785	skyblue	3.61384
1418622_at	Rab2a	59021	skyblue	3.61203
1428529_at	Snhg5	72655	mediumpurple3	3.61116
1430656_a_at	Asnsd1	70396	skyblue	3.61104
1455303_at	Rfxap	170767	lightcyan1	3.61095
1420868_s_at	Tmed2	56334	skyblue	3.60973
1447886_at	0610040B09Rik	75395	floralwhite	3.60233
1423501_at	Max	17187	skyblue	3.60155
1424997_at	Sfswap	231769	skyblue	3.60091
1434447_at	Met	17295	floralwhite	3.59921
1418860_a_at	Letmd1	68614	skyblue4	3.59526
1429859_a_at	Arl2bp	107566	skyblue	3.59496
1422789_at	Aldh1a2	19378	salmon4	3.59427
1421495_a_at	1700052N19Rik	73419	skyblue	3.5895
1435518_at	Rap1b	215449	skyblue	3.58923
1427557_at	Alg12	223774	skyblue	3.58741
1453849_s_at	Hnrnpab	15384	skyblue	3.58626
1430127_a_at	Ccnd2	12444	floralwhite	3.5818
1455479_a_at	Ube2d3	66105	skyblue	3.58148
1426390_a_at	Arf1	11840	skyblue	3.58049
1452917_at	Rfc5	72151	skyblue	3.57807
1417462_at	Cap1	12331	skyblue	3.57392
1460460_a_at	Gorasp2	70231	skyblue	3.57162
1421462_a_at	Lepre1	56401	skyblue	3.56845
1417502_at	Tspan7	21912	skyblue	3.56822
1424899_at	Nmnat3	74080	coral	3.5645
1457195_at	Plekhm1	353047	green4	3.56433
1456357_at	Scai	320271	navajowhite	3.56403
1416332_at	Cirbp	12696	skyblue	3.55835
1450747_at	Keap1	50868	skyblue	3.55745
1452101_at	Blmh	104184	skyblue	3.54881
1425810_a_at	Csrp1	13007	skyblue	3.54774
1417716_at	Got2	14719	skyblue	3.54389
1448219_a_at	Ywhaz	22631	skyblue	3.54298
1430581_at	Bclaf1	72567	white	3.53849
1452656_at	Zdhhc2	70546	floralwhite	3.53496
1422050_at	Nkx1-2	20231	floralwhite	3.53305
1421491_a_at	Vmp1	75909	skyblue	3.52686
1417033_at	Ube2g2	22213	skyblue	3.52526
1448494_at	Gas1	14451	floralwhite	3.51815
1416256_a_at	Tubb5	22154	skyblue	3.5175
1424450_at	Gprc5c	70355	floralwhite	3.51723
1427883_a_at	Col3a1	12825	floralwhite	3.51636
1424842_a_at	Arhgap24	231532	floralwhite	3.51547
1419689_at	Gpc6	23888	thistle3	3.51397
1440998_at	Zswim8	268721	lightyellow	3.5075
1427890_a_at	Lrrc56	70552	blue2	3.5042
1427257_at	Vcan	13003	floralwhite	3.50106
1452379_at	Auts2	319974	mediumpurple2	3.50083
1447861_x_at	Meis2	17536	coral	3.50001
1449944_a_at	Sec61a2	57743	skyblue	3.49763
1453712_a_at	Map2k5	23938	skyblue	3.49671
1416168_at	Serpinf1	20317	floralwhite	3.49625
1423227_at	Krt17	16667	bisque4	3.49608
1442182_at	NA	NA	orangered1	3.49548
1455480_s_at	Ube2d3	66105	skyblue	3.49326
1426862_at	Aftph	216549	navajowhite	3.491
1440202_at	NA	NA	white	3.48947
1451011_at	Zfp358	140482	lavenderblush3	3.48795
1425803_a_at	Mbd2	17191	skyblue	3.48568
1438225_x_at	Tram1	72265	plum1	3.48502
1454531_at	C030043A13Rik	77646	green4	3.48415
1455099_at	Mogat2	233549	darkseagreen4	3.48265
1428158_at	Akt1s1	67605	skyblue	3.47973
1424224_at	Asb8	78541	skyblue	3.47724
1424417_at	Vps36	70160	skyblue	3.4762
1423800_at	Dars	226414	skyblue	3.47553
1433920_at	Sema4c	20353	lightsteelblue	3.47528
1425363_at	B4galnt1	14421	lavenderblush3	3.47396
1451277_at	Zadh2	225791	floralwhite	3.47198
1418531_at	Oosp1	170834	navajowhite	3.47114
1424373_at	Armcx3	71703	floralwhite	3.46731
1418169_at	Zcchc14	142682	skyblue	3.46727
1455210_at	Zhx2	387609	skyblue4	3.46698
1458365_at	Gorab	98376	skyblue	3.46633
1429776_a_at	Dnajb6	23950	skyblue	3.46611
1430021_a_at	Sae1	56459	skyblue	3.46544
1426586_at	Slc25a11	67863	skyblue	3.46464
1441320_a_at	NA	NA	salmon2	3.46052
1437703_at	Fbxw22	382156	skyblue	3.45818
1433898_at	NA	NA	navajowhite	3.45802
1450990_at	Gpc3	14734	orangered1	3.45726
1417904_at	Dclre1a	55947	chocolate4	3.45462
1433586_at	Rgmb	68799	orangered3	3.4542
1427580_a_at	Rian	75745	skyblue	3.45239
AFFX-r2-Bs-dap-5_at	NA	NA	skyblue	3.45086
AFFX-ThrX-5_at	NA	NA	skyblue	3.45072
1449404_at	Pip4k2a	18718	orangered4	3.44778
1440866_at	Eif2ak2	19106	darkseagreen3	3.44496
1439091_at	Fancd2	211651	skyblue	3.4436
1424951_at	Baiap2l1	66898	darkseagreen4	3.43999
1426592_a_at	Fbxo22	71999	skyblue	3.43978
1452421_at	Hoxa3	15400	paleturquoise	3.43619
1456981_at	Tmc7	209760	lightpink4	3.43387
1444241_at	Wac	225131	darkseagreen3	3.43315
AFFX-DapX-5_at	NA	NA	skyblue	3.43125
1449953_at	Itgb3bp	67733	orangered3	3.4303
1432207_a_at	Toe1	68276	skyblue	3.42753
1418102_at	Hes1	15205	skyblue	3.42718
1424472_at	Nol6	230082	skyblue	3.4231
1458501_at	Vapb	56491	navajowhite	3.42146
1440280_at	Cep95	320162	skyblue	3.42064
1459566_at	NA	NA	lavenderblush2	3.41972
1453164_a_at	Ptdss2	27388	skyblue	3.41798
1454228_a_at	Ccdc77	67200	skyblue	3.41751
1452142_at	Slc6a1	232333	coral2	3.4175
1422673_at	Prkd1	18760	floralwhite	3.41688
1429393_at	Dcaf12	68970	skyblue	3.41347
1436548_at	Lyrm9	66274	black	3.41299
1440519_at	Sp8	320145	floralwhite	3.41129
1439272_at	Lcorl	209707	darkslateblue	3.40937
1423835_at	Zfp503	218820	floralwhite	3.40661
1456329_at	Prtg	235472	floralwhite	3.40637
1441764_at	Prdm10	382066	coral2	3.40616
1423588_at	Arpc4	68089	skyblue	3.40514
1423824_at	Wls	68151	orangered1	3.40362
1423422_at	Asb4	65255	darkorange2	3.40294
1445362_at	Ptpdc1	218232	bisque4	3.40167
1435255_at	Plxnb1	235611	palevioletred1	3.39912
1430980_a_at	Eif4a1	13681	skyblue	3.39759
1417625_s_at	Ackr3	12778	navajowhite	3.39558
1418084_at	Nrp1	18186	coral	3.39385
1429534_a_at	Immt	76614	black	3.39252
1438938_x_at	Phb2	12034	skyblue	3.39199
1455336_at	Thap2	66816	lightcyan	3.38853
1456229_at	Hoxb3	15410	floralwhite	3.38834
1440147_at	Lgi2	246316	navajowhite	3.38827
1433924_at	Peg3	18616	floralwhite	3.38816
1417710_at	Mettl9	59052	skyblue	3.388
1433979_at	Rbms2	56516	black	3.38651
1427566_at	Wfikkn1	215001	floralwhite	3.38439
1425372_at	NA	NA	lightgreen	3.38146
1451539_at	Baiap2l1	66898	coral2	3.37794
1448254_at	Ptn	19242	floralwhite	3.37569
1419543_a_at	Tra2b	20462	skyblue	3.37455
1439799_at	NA	NA	mediumorchid	3.37338
1423126_at	Atp1b3	11933	skyblue	3.373
1450632_at	Rhoa	11848	skyblue	3.36991
1439627_at	Zic1	22771	floralwhite	3.36935
1435587_at	Pcid2	234069	skyblue	3.36797
1452046_a_at	Ppp1cc	19047	skyblue	3.36576
1434537_at	Slco3a1	108116	black	3.35995
1443798_at	Pik3cd	18707	tan4	3.3581
1436866_at	Efna5	13640	mediumpurple2	3.35571
1423423_at	Pdia3	14827	skyblue	3.35532
1421007_at	Col4a6	94216	lightgreen	3.35223
1450890_a_at	Abi1	11308	skyblue	3.35047
1460665_a_at	Cnot7	18983	skyblue	3.34865
1428708_x_at	Ptms	69202	skyblue	3.34642
1426554_a_at	Pgam1	18648	skyblue	3.34533
1438934_x_at	Sema4a	20351	salmon4	3.34514
1433888_at	Atp2b2	11941	antiquewhite2	3.34349
1423960_at	Lpcat3	14792	skyblue	3.34328
1422198_a_at	Shmt1	20425	skyblue	3.34066
1458117_at	Ralgapa1	56784	mediumpurple2	3.33921
1449782_at	AA517650	105095	lightcyan	3.33552
1426288_at	Lrp4	228357	orangered3	3.33414
1425479_at	Smyd5	232187	skyblue	3.33379
1455881_at	NA	NA	navajowhite	3.33207
1431390_a_at	Polr2m	28015	skyblue	3.3305
1460672_at	2410002F23Rik	668661	skyblue	3.32997
1448424_at	Frzb	20378	coral	3.32907
1446593_at	NA	NA	lightcoral	3.3282
1424332_at	Rab40c	224624	skyblue	3.32767
1457040_at	Lgi2	246316	coral1	3.32711
1439008_at	Zfp319	79233	orangered1	3.32576
1421816_at	Gsr	14782	skyblue	3.32343
1423517_at	Cct6a	12466	skyblue	3.32322
1423078_a_at	Sc4mol	66234	skyblue	3.3215
1451332_at	Zfp521	225207	floralwhite	3.32115
1423610_at	Metap2	56307	skyblue	3.31918
1428541_at	Fam115a	77574	salmon4	3.31846
1423667_at	Mat2a	232087	black	3.31834
1446071_at	Steap2	74051	blue2	3.3173
1424717_at	Mis12	67139	navajowhite	3.31596
1460320_at	Becn1	56208	skyblue	3.31591
1416892_s_at	Fam107b	66540	floralwhite	3.31587
1429189_at	Arsb	11881	orangered4	3.31556
1460633_at	Prpf19	28000	skyblue	3.31546
1454677_at	Timp2	21858	floralwhite	3.3142
1424225_at	Asb8	78541	skyblue	3.31316
1450718_at	Sh2b2	23921	navajowhite	3.31293
1444109_at	C130009A20Rik	399614	lightpink2	3.31207
1439609_at	NA	NA	floralwhite	3.31134
1428385_at	2015-03-08	71779	navajowhite	3.31097
1420996_at	Plxna3	18846	brown4	3.30925
1436792_at	Whamm	434204	mediumpurple3	3.30784
1425820_x_at	Gpatch4	66614	black	3.30763
1443350_at	Mta3	116871	darkolivegreen2	3.30746
1430330_at	Wiz	22404	blueviolet	3.3071
1434477_at	Heca	380629	skyblue	3.3062
1455962_at	Hhat	226861	antiquewhite4	3.3057
1455852_at	Nsl1	381318	navajowhite	3.30146
1415920_at	Cstf2t	83410	orangered4	3.30125
1441829_s_at	Akap10	56697	skyblue	3.30115
1455667_at	Preb	50907	darkorange2	3.30101
1441054_at	Apol8	239552	darkolivegreen	3.29808
1419065_at	Nepn	66650	mediumpurple3	3.29492
1432488_a_at	Sf3a3	75062	skyblue	3.29419
1425104_at	Kctd1	106931	salmon2	3.2931
1448128_at	Ctsa	19025	skyblue	3.29306
1438410_at	Prtg	235472	floralwhite	3.29052
1434129_s_at	Lhfpl2	218454	floralwhite	3.28901
1433495_at	Glt25d1	234407	skyblue	3.28818
1447997_s_at	Timm8a2	223262	darkseagreen4	3.28799
1443672_at	Lars2	102436	orangered1	3.28793
1451081_a_at	Tcf25	66855	skyblue	3.28777
1452642_at	Gm17546	100502979	black	3.28709
1448324_at	Rnps1	19826	skyblue	3.28598
1429435_x_at	Pik3ca	18706	coral	3.28579
1449996_a_at	Tpm3	59069	skyblue	3.28522
1419205_x_at	Gpatch4	66614	black	3.28514
1437812_x_at	Ganab	14376	brown2	3.28448
1454064_a_at	Rnf138	56515	skyblue	3.2838
1432754_at	Ccnc	51813	palevioletred2	3.2829
1452328_s_at	Pja2	224938	skyblue	3.28264
1433980_at	Kat5	81601	skyblue	3.28228
1423199_at	Brd3	67382	skyblue	3.28079
1436594_at	Zfp719	210105	navajowhite	3.28016
1452639_at	Enpp4	224794	tan4	3.27815
1422135_at	Zfp146	26465	skyblue	3.27757
1439404_x_at	NA	NA	navajowhite	3.27725
1416573_at	Pofut2	80294	skyblue	3.2759
1426907_s_at	Dhx57	106794	chocolate4	3.27554
1457164_at	Trpa1	277328	black	3.27469
1460411_s_at	Pkdcc	106522	orangered1	3.27335
1450677_at	Chek1	12649	skyblue	3.27284
1430057_s_at	Lrrc57	66606	skyblue	3.27248
1424659_at	Slit2	20563	mediumpurple2	3.26981
1427299_at	Rps6ka3	110651	orangered4	3.26952
1422575_at	Mxd4	17122	orangered3	3.26914
1447139_at	Bcl7c	12055	plum2	3.26629
1456846_at	Zbtb42	382639	lightslateblue	3.26572
1452684_at	Akt1s1	67605	skyblue	3.26541
1432143_a_at	Hbp1	73389	skyblue	3.26297
1448364_at	Ccng2	12452	skyblue	3.26196
1420772_a_at	Tsc22d3	14605	plum2	3.25966
1423615_at	Rnf115	67845	skyblue	3.25793
1428774_at	Gpc6	23888	floralwhite	3.25392
1435473_at	Ppp1r26	241289	floralwhite	3.25236
1435470_at	2610005L07Rik	381598	darkorange2	3.24956
1454791_a_at	Rbbp4	19646	skyblue	3.24935
1441540_at	Ncoa7	211329	mediumpurple3	3.24894
1422827_x_at	Slc35a2	22232	black	3.24873
1427019_at	Ptprz1	19283	darkmagenta	3.24767
1447623_s_at	Prkd1	18760	floralwhite	3.246
1423479_at	Nol11	68979	skyblue	3.24454
1457778_at	Stox2	71069	firebrick4	3.2444
1424933_at	Myo5c	208943	mediumpurple1	3.24353
1426619_at	Aim2	383619	skyblue	3.2432
1422879_at	Sypl	19027	skyblue	3.24243
1432366_at	4930447K03Rik	432745	lightpink2	3.24171
1452757_s_at	NA	NA	navajowhite	3.24058
1420449_at	Heatr5b	320473	skyblue	3.23727
1416569_at	Actl6a	56456	skyblue	3.23722
1416450_at	Taf8	63856	navajowhite	3.237
1438916_x_at	6720401G13Rik	103012	mediumpurple3	3.2356
1421694_a_at	Vcan	13003	floralwhite	3.23307
1435489_at	NA	NA	saddlebrown	3.23305
1455255_at	4833420G11Rik	108863	skyblue	3.23135
1452037_at	Mgat2	217664	skyblue	3.2288
1425886_at	Fev	260298	lightpink3	3.22844
1439759_x_at	Sult6b1	73671	lightcyan	3.22678
1428068_at	Samm50	68653	skyblue	3.22658
1449843_at	St8sia2	20450	lightgreen	3.22624
1416280_at	Uba2	50995	skyblue	3.22558
1458987_at	Cdk7	12572	black	3.22528
1435744_at	6720401G13Rik	103012	mediumpurple3	3.22434
1453071_s_at	Kdelc2	68304	lightsteelblue	3.22409
1450832_at	Hoxc5	15424	floralwhite	3.22387
1427516_a_at	Boc	117606	lightcyan	3.22241
1423263_at	NA	NA	skyblue	3.22239
1434243_s_at	Tomm70a	28185	darkseagreen4	3.21984
1423594_a_at	Ednrb	13618	orangered1	3.21978
1435156_at	Cep104	230967	navajowhite	3.21953
1450186_s_at	Gnas	14683	mediumorchid	3.21894
1427970_at	Zfp689	71131	mediumpurple3	3.21777
1437847_x_at	Rbmx	19655	lavenderblush2	3.21681
1419926_at	Tmx3	67988	orangered3	3.21655
1424165_a_at	Sharpin	106025	black	3.21532
1415806_at	Plat	18791	coral	3.21321
1422468_at	Ppt1	19063	skyblue	3.21244
1433789_at	Snhg3	399101	thistle3	3.2123
1436102_at	Sec22c	215474	navajowhite	3.21199
1429310_at	Flrt3	71436	coral	3.21051
1425015_at	Ephb2	13844	antiquewhite4	3.21035
1433289_at	9530078B04Rik	78850	plum1	3.21017
1427742_a_at	Klf6	23849	skyblue	3.20767
1426857_a_at	Hsdl2	72479	navajowhite	3.2063
1438793_x_at	Ergic1	67458	orangered4	3.20334
1440182_at	Fzd10	93897	skyblue	3.20137
1457959_at	Gm19310	100502665	lightcyan	3.20061
1460465_at	Ndnf	68169	plum2	3.20004
1419451_at	Fzr1	56371	skyblue	3.19945
1450688_at	Rgl2	19732	coral2	3.19896
1452025_a_at	Zfp2	22678	skyblue	3.19879
1423837_at	Ist1	71955	skyblue	3.19871
1450963_at	Hnrnpf	98758	skyblue	3.1942
1450428_at	Lhx1	16869	floralwhite	3.19074
1431324_at	Ecm2	407800	skyblue	3.18963
1416612_at	Cyp1b1	13078	thistle2	3.18943
1444469_at	Ubr3	68795	brown2	3.18873
1420896_at	Snap23	20619	skyblue	3.18801
1415672_at	Golga7	57437	skyblue	3.18799
1453721_a_at	Slc31a2	20530	skyblue	3.18746
1440526_at	Rltpr	234695	navajowhite	3.1861
1438429_at	2610319H10Rik	72505	mediumpurple3	3.18602
1453863_at	3300002P09Rik	70246	lightsteelblue	3.18526
1427074_at	Pcmtd2	245867	skyblue	3.18464
1416211_a_at	Ptn	19242	floralwhite	3.1805
1423215_at	Spcs2	66624	skyblue	3.18009
1431345_a_at	Taf1b	21340	skyblue	3.17972
1429005_at	Mfhas1	52065	darkorange2	3.17818
1424102_at	Atg4b	66615	mediumorchid	3.17766
1449368_at	Dcn	13179	lightpink4	3.17694
1426999_at	Zc3h14	75553	skyblue	3.17645
1437480_at	Ska2	66140	navajowhite	3.17611
1418211_at	Oca2	18431	lightyellow	3.1741
1437182_at	Dido1	23856	firebrick4	3.17368
1442404_at	NA	NA	black	3.17212
1448944_at	Nrp1	18186	floralwhite	3.1707
1429348_at	Sema3c	20348	floralwhite	3.17036
1419757_at	Pitpnm2	19679	skyblue	3.17034
1445268_at	NA	NA	darkorange2	3.1697
1460034_at	Samd4b	233033	skyblue	3.16819
1428647_at	Pbx1	18514	orangered1	3.1676
1439045_x_at	Tc2n	74413	antiquewhite4	3.16602
1460003_at	AI956758	99132	thistle3	3.16535
1458511_at	Fbrsl1	381668	darkslateblue	3.16244
1450506_a_at	Aen	68048	skyblue	3.16111
1448732_at	Ctsb	13030	skyblue	3.16018
1449682_s_at	NA	NA	skyblue	3.15991
1457726_at	NA	NA	mediumpurple3	3.15966
1450839_at	Nrep	27528	orangered1	3.15915
1417350_at	Bloc1s6	18457	skyblue	3.15766
1454938_at	Snx13	217463	navajowhite	3.15677
1422851_at	Hmga2	15364	floralwhite	3.15625
1423683_at	Cdca4	71963	skyblue	3.155
1431900_a_at	Foxa3	15377	skyblue	3.15452
1437538_at	Snhg7	72091	mediumpurple3	3.15361
1444409_at	Rph3al	380714	blue2	3.1531
1459170_at	NA	NA	brown4	3.15273
1439854_at	Hrk	12123	coral2	3.15146
1443455_at	NA	NA	navajowhite	3.15066
1439163_at	Zbtb16	235320	coral	3.14869
1428285_at	8430427H17Rik	329540	lightblue4	3.14831
1431464_a_at	Pmm2	54128	skyblue	3.14827
1426764_at	Oaz2	18247	skyblue	3.1468
1436309_at	Neto2	74513	salmon2	3.14643
1448936_at	Stx12	100226	skyblue	3.14619
1453248_at	2810039B14Rik	72665	darkolivegreen2	3.14507
1438839_a_at	Ywhae	22627	skyblue	3.1449
1429839_a_at	Yaf2	67057	blue2	3.14439
1425456_a_at	Map2k3	26397	skyblue	3.14416
1428676_at	Tmprss6	71753	thistle3	3.14376
1420620_a_at	Rnf13	24017	skyblue	3.14256
1421943_at	Tgfa	21802	salmon1	3.141
1435361_at	Sema3g	218877	lavenderblush2	3.14025
1442060_at	Prepl	213760	floralwhite	3.13993
1423104_at	Irs1	16367	mediumorchid	3.13978
1437452_x_at	Vdac1	22333	bisque4	3.13903
1429073_at	2210015D19Rik	76508	coral	3.137
1448607_at	Nampt	59027	skyblue	3.13663
1429390_at	Acpl2	235534	orangered4	3.13411
1427434_at	NA	NA	navajowhite	3.13391
1437558_at	B130021B11Rik	320860	orangered3	3.13291
1453006_at	Fgfbp3	72514	floralwhite	3.13169
1449645_s_at	Cct3	12462	skyblue	3.13151
1426736_at	Gspt1	14852	skyblue	3.13124
1424144_at	Cdt1	67177	skyblue	3.13093
1421731_a_at	Fen1	14156	skyblue	3.12931
1434721_at	Ankle2	71782	darkseagreen4	3.12929
1426416_a_at	Yipf4	67864	skyblue	3.12842
1423217_a_at	Fam32a	67922	darkseagreen4	3.12747
1438697_at	Tmem132c	208213	black	3.12569
1450898_at	Hiat1	15247	skyblue	3.12504
1433644_at	Pomt2	217734	navajowhite	3.12465
1435598_at	BB319198	100503607	darkgrey	3.12398
1460168_at	Slbp	20492	skyblue	3.12389
1455334_at	Zfp866	330788	navajowhite	3.12225
1457077_at	NA	NA	salmon4	3.12214
1438564_at	Fancf	100040608	honeydew	3.1213
1455792_x_at	Ndn	17984	mediumpurple2	3.12103
1460305_at	Itga3	16400	black	3.12055
1436725_at	Arhgef39	230098	skyblue	3.12015
1428314_at	Pcnp	76302	orangered3	3.1194
1438232_at	Foxp2	114142	lightyellow	3.11934
1437141_x_at	Dym	69190	bisque4	3.11887
1454983_at	Fam63b	235461	mediumorchid	3.1188
1427439_s_at	Prmt5	27374	skyblue	3.11821
1453225_at	Ndnf	68169	lightblue4	3.11741
1451687_a_at	Hnf1b	21410	coral	3.11582
1427388_at	Lrrc2	74249	salmon	3.11531
1417949_at	Ilf2	67781	skyblue	3.11492
1455586_at	Rnf168	70238	lightcoral	3.11428
1440834_at	Slc5a10	109342	darkolivegreen2	3.11414
1448760_at	Zfp68	24135	skyblue	3.1124
1458466_at	Ctsa	19025	paleturquoise	3.11219
1451983_at	Irx1	16371	coral	3.11171
1435941_at	Rhbdl3	246104	plum2	3.111
1416443_a_at	Sae1	56459	skyblue	3.10891
1416162_at	Rad21	19357	skyblue	3.10872
1440722_at	B230214N19Rik	78876	paleturquoise	3.10716
1440327_at	AI195470	107131	magenta4	3.10688
1416102_at	Ywhaz	22631	skyblue	3.10629
1458088_at	NA	NA	plum1	3.10383
1439485_at	Zfp608	269023	floralwhite	3.10372
1429409_at	Nlrp14	76858	lavenderblush3	3.10371
1423612_at	Clp1	98985	skyblue	3.10363
1436600_at	Tox3	244579	floralwhite	3.10357
1457257_x_at	Pvrl3	58998	black	3.10348
1453224_at	Zfand5	22682	skyblue	3.10202
1448182_a_at	Cd24a	12484	orangered1	3.10031
1452168_x_at	Gspt1	14852	skyblue	3.10008
1444204_at	Hoxb2	103889	black	3.09872
1422541_at	Ptprm	19274	white	3.09862
1429129_at	Lrrcc1	71710	darkseagreen4	3.09772
1415909_at	Stip1	20867	skyblue	3.09741
1454830_at	NA	NA	plum2	3.09709
1434096_at	Slc4a4	54403	floralwhite	3.09493
1419787_a_at	Zfp628	232816	lavenderblush3	3.09485
1448601_s_at	Msx1	17701	floralwhite	3.09414
1435307_at	Ankrd34b	218440	paleturquoise	3.09339
1425383_a_at	Pbx1	18514	coral	3.09306
1419915_at	Nus1	52014	black	3.09236
1417310_at	Tob2	57259	palevioletred3	3.09206
1455234_at	B3galt1	26877	antiquewhite2	3.09199
1447863_s_at	Nr4a2	18227	deeppink	3.09074
1431352_s_at	Pvt1	19296	navajowhite	3.09073
1430099_at	4930509E16Rik	75115	thistle3	3.08971
1418071_s_at	Cdyl	12593	navajowhite	3.08844
1430704_at	Irak3	73914	skyblue	3.0879
1459021_at	Rabepk	227746	darkseagreen4	3.08782
1426055_a_at	Pigq	14755	black	3.0866
1458057_at	Gm19966	100503921	plum1	3.08632
1427535_s_at	Obsl1	98733	lightyellow	3.08537
1446090_at	NA	NA	black	3.08471
1448758_at	Nrbf2	641340	lightpink2	3.08393
1419409_at	Lce1b	68720	navajowhite	3.08373
1420898_at	Snap23	20619	navajowhite	3.08342
1456168_at	Ccnjl	380694	lightcoral	3.08186
1438069_a_at	Rbm5	83486	skyblue	3.08
1416654_at	Slc31a2	20530	white	3.07989
1450282_at	Fgf4	14175	black	3.07937
1455875_x_at	Tm9sf2	68059	lightyellow	3.07906
1439156_at	Ap5b1	381201	darkorange	3.0788
1453321_at	Fndc1	68655	lavenderblush3	3.07878
1438642_at	NA	NA	black	3.07848
1418824_at	Arf6	11845	skyblue	3.0781
1431139_at	Cdyl2	75796	black	3.07708
1452675_at	Rbm22	66810	skyblue	3.07642
1429696_at	Gpr123	52389	salmon2	3.07483
1416998_at	Rrs1	59014	blue2	3.07423
1433931_at	R3hdm4	109284	black	3.07399
1436823_x_at	Hbb-y	15135	floralwhite	3.07324
1423909_at	Tmem176a	66058	brown4	3.07179
1427560_at	Six5	20475	floralwhite	3.07138
1448733_at	Bmi1	12151	navajowhite	3.07106
1443551_at	Atp2a2	11938	navajowhite	3.07034
1452150_at	AU040320	100317	darkgrey	3.06928
1426708_at	Antxr2	71914	floralwhite	3.06867
1421066_at	Jak2	16452	navajowhite	3.06632
1450966_at	Crot	74114	skyblue	3.06587
1427390_at	Bloc1s3	232946	skyblue	3.06541
1420644_a_at	Sec61a2	57743	skyblue	3.06492
1431768_a_at	Prmt3	71974	skyblue	3.06458
1425605_a_at	Lmbr1	56873	black	3.06421
1451658_a_at	Polr3c	74414	skyblue	3.06282
1416302_at	Ebf1	13591	lightyellow	3.06274
1424882_a_at	Nt5dc2	70021	skyblue	3.05943
1454142_a_at	Pwp1	103136	skyblue	3.05923
1438764_at	Anxa7	11750	paleturquoise	3.05874
1449290_at	Dpysl5	65254	coral1	3.05836
1457342_at	Ikzf4	22781	sienna4	3.05686
1452620_at	Pck2	74551	lightgreen	3.05677
1416638_at	Sall2	50524	darkorange2	3.05552
1419831_at	AA416453	99996	skyblue	3.05427
1459069_at	NA	NA	skyblue	3.05397
1445364_at	NA	NA	navajowhite	3.05321
1438389_x_at	Acly	104112	tan4	3.05278
1418752_at	Aldh3a1	11670	darkseagreen3	3.05275
1453737_at	Wipf2	68524	skyblue	3.05089
1450903_at	Rad23b	19359	skyblue	3.05047
1426420_at	Gm17066	100502987	navajowhite	3.04989
1434629_at	Zbtb26	320633	navajowhite	3.04904
1437096_at	Ttc29	73301	skyblue	3.04884
1441738_at	NA	NA	saddlebrown	3.04781
1432615_at	Wdr37	207615	skyblue4	3.04779
1423382_a_at	NA	NA	skyblue	3.0477
1417632_at	Atp6v0a1	11975	skyblue	3.04635
1436432_at	B230343J05Rik	320320	darkorange	3.04582
1450942_at	Zfp830	66983	skyblue	3.04574
1435619_at	Phf21a	192285	orangered4	3.04505
1460441_at	Zxdb	668166	firebrick3	3.04483
1419078_at	Nin	18080	saddlebrown	3.04458
1443348_at	D030028M11Rik	319910	bisque4	3.04328
1457354_at	Krt222	268481	darkorange2	3.04304
1452580_a_at	Mrpl21	353242	skyblue	3.04293
1431036_a_at	Tmed2	56334	skyblue	3.04202
1438520_at	Slc25a36	192287	salmon	3.04194
1448304_a_at	Rab6a	19346	skyblue	3.04193
1448362_at	Dnajc7	56354	black	3.04091
1417435_at	Large	16795	floralwhite	3.04074
1457456_at	Map3k10	269881	palevioletred3	3.0398
1416081_at	Smad1	17125	lavenderblush2	3.03852
1436466_at	Khnyn	219094	navajowhite	3.0378
1459483_at	NA	NA	honeydew	3.03726
1441626_at	NA	NA	darkseagreen4	3.03531
1416240_at	Psmb7	19177	skyblue	3.03504
1434756_at	5430421B17	330593	antiquewhite4	3.03414
1436842_at	Fam63b	235461	lightcyan	3.03393
1447864_s_at	Pogk	71592	skyblue	3.03173
1423026_at	Rad51c	114714	skyblue	3.03158
1424413_at	Ogfrl1	70155	palevioletred2	3.03153
1448147_at	Tnfrsf19	29820	floralwhite	3.03124
1447038_x_at	Phip	83946	orangered4	3.0311
1433708_at	Srp68	217337	black	3.03032
1454109_a_at	Jmjd6	107817	skyblue	3.02977
1432262_at	Fam63a	75007	skyblue	3.02909
1440397_at	Cacna2d1	12293	antiquewhite2	3.02788
1416434_at	Bcl2l10	12049	saddlebrown	3.02604
1452354_at	2810459M11Rik	72792	salmon2	3.02457
1448509_at	Fam107b	66540	skyblue	3.02387
1418407_at	Pde8a	18584	thistle3	3.02384
1435889_at	Mark2	13728	skyblue	3.02361
1454562_at	NA	NA	navajowhite	3.02321
1456875_at	1810013L24Rik	69053	navajowhite	3.02295
1417082_at	Anp32b	67628	black	3.02214
1425300_at	Dak	225913	skyblue	3.02116
1454965_at	Fam171b	241520	floralwhite	3.02112
1450411_at	Fam122a	68034	mediumpurple2	3.02055
1451944_a_at	Tnfsf11	21943	skyblue	3.02033
1431930_x_at	Crls1	66586	black	3.01938
1439018_at	Fhdc1	229474	lightslateblue	3.01927
1451519_at	Rnf2	19821	skyblue	3.0191
1454003_at	Afg3l2	69597	black	3.01867
1422763_at	Gipc1	67903	skyblue	3.01866
1416488_at	Ccng2	12452	darkviolet	3.01676
1425291_at	Foxj1	15223	navajowhite	3.01658
1436576_at	Fam26f	215900	lightyellow	3.01569
1450757_at	Cdh11	12552	floralwhite	3.0149
1428565_at	Unkl	74154	coral	3.01456
1451825_a_at	Copz1	56447	skyblue	3.01422
1417664_a_at	Ndrg3	29812	black	3.01422
1443068_at	D130084N16Rik	403348	mediumpurple3	3.01416
1430525_at	2310001K24Rik	69517	navajowhite	3.01387
1439549_at	Prrg3	208748	deeppink	3.013
1428513_at	Calcoco1	67488	skyblue	3.01153
1454074_a_at	Rsrc2	208606	skyblue	3.01078
1426313_at	Bre	107976	skyblue	3.01034
1431744_a_at	Smap1	98366	skyblue	3.01002
1451629_at	Lbh	77889	mediumpurple3	3.00834
1440391_at	Gcn1l1	231659	palevioletred2	3.00785
1428666_at	Nars	70223	skyblue	3.00628
1446569_at	NA	NA	orangered1	3.00626
1416288_at	Dnaja1	15502	palevioletred2	3.00611
1448390_a_at	Dhrs3	20148	floralwhite	3.00593
1450908_at	Eif4e	13684	skyblue	3.00546
1428271_at	Acbd4	67131	magenta4	3.00503
1429623_at	Zfp644	52397	skyblue	3.00498
1454951_at	Zfp606	67370	darkseagreen4	3.00494
1419247_at	Rgs2	19735	tan4	3.00389
1426942_at	Aim1	11630	darkorange2	3.00369
1452297_at	Ccnt2	72949	black	3.00285
1453406_a_at	Rab28	100972	skyblue	3.00281
1416575_at	Cdc45	12544	skyblue	3.00277
1441166_at	A330050F15Rik	320722	darkolivegreen4	3.00212
1448541_at	Klc1	16593	skyblue	3.00188
1430196_at	8430408J09Rik	66804	magenta3	3.00183
1416442_at	Ier2	15936	skyblue	3.0013
1436002_at	Scube3	268935	blueviolet	3.00054
1453949_s_at	Lypla1	18777	skyblue	3.0003
1421871_at	Sh3bgrl	56726	skyblue	3.0003
1425314_at	Gpr98	110789	honeydew	2.99986
1457776_at	NA	NA	firebrick4	2.99922
1451993_at	Mau2	74549	darkolivegreen	2.9992
1452127_a_at	Ptpn13	19249	navajowhite	2.99836
1459931_a_at	NA	NA	lightsteelblue	2.99722
1427918_a_at	Rhoq	104215	navajowhite	2.99674
1455461_at	A530017D24Rik	100504229	salmon	2.99646
1444158_at	Kdm5c	20591	black	2.99645
1438022_at	Rab11fip3	215445	lightcyan	2.99607
1425922_a_at	Mycn	18109	skyblue	2.99511
1454840_at	Mccc2	78038	skyblue	2.99455
1418588_at	Nrsn1	22360	brown2	2.99151
1423083_at	Rab33b	19338	white	2.9907
1448560_at	Bid	12122	skyblue	2.9901
1425352_at	Rcor3	214742	thistle2	2.98952
1421915_a_at	St3gal3	20441	skyblue	2.98942
1419874_x_at	Zbtb16	235320	thistle4	2.98844
1442340_x_at	Cyr61	16007	thistle2	2.98836
1430769_s_at	Fam122a	68034	skyblue	2.98765
1418637_at	Etv3	27049	lightcyan	2.98557
1450487_at	Vsx1	114889	floralwhite	2.98551
1428701_at	Pvrl4	71740	plum	2.98506
1448675_at	Ankzf1	52231	lavenderblush3	2.98403
1415724_a_at	Cdc42	12540	skyblue	2.98388
1452357_at	NA	NA	plum2	2.98387
1449209_a_at	Rdh11	17252	skyblue	2.98319
1453724_a_at	Serpinf1	20317	mediumpurple3	2.98314
1423169_at	Taf7	24074	skyblue	2.98303
1425195_a_at	NA	NA	skyblue	2.98285
1433631_at	NA	NA	skyblue	2.98279
1416120_at	Rrm2	20135	skyblue	2.9826
1459365_at	Dis3l2	208718	darkseagreen4	2.98194
1443667_at	Mis18bp1	217653	palevioletred1	2.98186
1438542_at	NA	NA	firebrick4	2.98184
1424661_at	Pmpca	66865	black	2.98165
1451628_a_at	Ank3	11735	lightyellow	2.98095
1436664_a_at	Slc35a2	22232	skyblue	2.98033
1429099_at	NA	NA	brown4	2.9786
1424377_at	Rsl24d1	225215	skyblue	2.97709
1440271_at	NA	NA	magenta3	2.9757
1453565_at	Ndufab1	70316	firebrick4	2.9756
1418573_a_at	Raly	19383	darkorange	2.97554
1423652_at	Isca1	69046	skyblue	2.97552
1454788_at	Arl4c	320982	lightyellow	2.97502
1451047_at	Itm2a	16431	skyblue	2.975
1438126_at	Exoc5	105504	salmon	2.97494
1448120_at	Gdf9	14566	lightyellow	2.97446
1416459_at	Arf2	11841	skyblue	2.97431
1421823_a_at	Ppp2cb	19053	skyblue	2.97406
1427183_at	Efemp1	216616	floralwhite	2.97322
1420612_s_at	Ptp4a2	19244	skyblue	2.97321
1450136_at	Cd38	12494	skyblue	2.97225
