# Supplementary material for: Differential variability and correlation of gene expression identifies key genes involved in neuronal differentiation
Source: BMC Syst Biol. 2015 Nov 19;9:82. doi: 10.1186/s12918-015-0231-6 (PMC4653947; doi:10.1186/s12918-015-0231-6)
Supplement: Additional file 4: Table S4. — Functional enrichment of 821 differentially expressed genes from mouse ES cells. (XLSX 10 kb) [file 12918_2015_231_MOESM4_ESM.xlsx]

## Sheet: Sheet1
Diseases or Functions Annotation	p-Value
transcription	8.56e-12
expression of RNA	8.75e-12
malignant solid tumor	1.66e-11
proliferation of cells	1.66e-11
transcription of RNA	1.69e-11
cancer	1.07e-10
digestive organ tumor	1.08e-10
digestive system cancer	2.04e-10
cell death of tumor cell lines	5.68e-10
epithelial cancer	8.23e-10
neoplasia of epithelial tissue	1.08e-09
transcription of DNA	1.48e-09
