# Supplementary material for: Differential variability and correlation of gene expression identifies key genes involved in neuronal differentiation
Source: BMC Syst Biol. 2015 Nov 19;9:82. doi: 10.1186/s12918-015-0231-6 (PMC4653947; doi:10.1186/s12918-015-0231-6)
Supplement: Additional file 7: Table S5. — 284 DVC genes from human iPS cells. (XLSX 62 kb) [file 12918_2015_231_MOESM7_ESM.xlsx]

## Sheet: DC_DV_genes_hiPSC.txt
probe	symbol	geneid	module	system transition score
ILMN_2161955	PGK2	5232	coral3	5.92746
ILMN_1763382	NPPB	4879	coral	5.34216
ILMN_1681857	MYL7	58498	brown2	5.17279
ILMN_1725862	USP3	9960	firebrick4	5.12664
ILMN_1755350	PIWIL2	55124	lightblue4	5.10939
ILMN_2333670	RNASE1	6035	black	5.00175
ILMN_1669046	FOXQ1	94234	navajowhite2	4.99913
ILMN_2388142	CD99L2	83692	darkolivegreen	4.8853
ILMN_1717793	C19orf33	64073	lightblue4	4.83878
ILMN_1711818	PIWIL2	55124	lightblue4	4.8056
ILMN_2163835	PRDM14	63978	honeydew1	4.76154
ILMN_2382309	TCL1B	9623	black	4.69302
ILMN_1797082	SNX13	23161	darkolivegreen	4.66067
ILMN_2174711	LINC00479	150135	coral	4.58897
ILMN_2184373	IL8	3576	antiquewhite2	4.56811
ILMN_2137789	KLF4	9314	lightblue4	4.56763
ILMN_2115143	CER1	9350	coral	4.55349
ILMN_1795183	RNASE1	6035	black	4.47232
ILMN_2296950	APOBEC3F	200316	coral1	4.45068
ILMN_1764885	LRRN4	164312	coral	4.42352
ILMN_1652631	GLIPR2	152007	brown2	4.42153
ILMN_1680507	PPP2R2C	5522	black	4.36673
ILMN_1741847	MMP10	4319	coral3	4.35475
ILMN_1710598	SKI	6497	coral1	4.35027
ILMN_1741021	CH25H	9023	black	4.32959
ILMN_1711381	RFC3	5983	mediumorchid	4.30697
ILMN_2342695	PDGFA	5154	coral3	4.30615
ILMN_2143314	SPIB	6689	antiquewhite2	4.3014
ILMN_2395204	SLTM	79811	firebrick4	4.30012
ILMN_2157219	AASS	10157	black	4.28973
ILMN_1753449	CST1	1469	navajowhite2	4.27679
ILMN_2406634	DNMT3L	29947	coral	4.25501
ILMN_1656310	IDO1	3620	coral3	4.24234
ILMN_2120762	T	6862	black	4.23553
ILMN_1809850	RCN3	57333	lightblue4	4.19068
ILMN_2232478	APOBEC3G	60489	firebrick4	4.18266
ILMN_1729180	GATM	2628	magenta	4.16175
ILMN_2214473	ARHGEF35	445328	darkviolet	4.13998
ILMN_1813998	DPPA5	340168	mediumpurple4	4.13642
ILMN_1712537	NODAL	4838	black	4.13217
ILMN_1789913	SMPDL3B	27293	firebrick4	4.13132
ILMN_2285817	FAM89A	375061	firebrick4	4.13126
ILMN_1761093	B3GAT1	27087	magenta	4.12199
ILMN_1680937	HIST1H2BC	8347	coral3	4.1038
ILMN_2171384	CXCL5	6374	black	4.07688
ILMN_1768975	GLIPR1L1	256710	darkviolet	4.07488
ILMN_1668408	AIFM1	9131	lightblue4	4.07236
ILMN_1737124	PRPF4B	8899	orangered1	4.05687
ILMN_2240866	MASP1	5648	firebrick4	4.04915
ILMN_1714592	CDA	978	black	4.04898
ILMN_2401873	DUSP10	11221	antiquewhite2	4.0478
ILMN_1798360	ACKR3	57007	magenta	4.02712
ILMN_1662932	LCP1	3936	coral1	4.0208
ILMN_2312498	SEMG1	6406	orangered1	4.00342
ILMN_2121408	HBEGF	1839	magenta	3.9908
ILMN_1809590	GINS2	51659	magenta	3.98575
ILMN_1773561	RAP2C	57826	darkolivegreen	3.97935
ILMN_2230035	BBS2	583	darkviolet	3.97817
ILMN_1726107	UBE2V1	7335	honeydew1	3.96953
ILMN_1794534	CCDC81	60494	coral	3.96613
ILMN_2133784	PATE2	399967	black	3.95608
ILMN_1721769	FBLN2	2199	saddlebrown	3.95542
ILMN_1745271	EXOSC4	54512	firebrick4	3.95312
ILMN_1769546	RIN2	54453	coral3	3.93672
ILMN_1652366	NLRP7	199713	coral	3.92697
ILMN_1734190	TCEAL3	85012	antiquewhite2	3.91655
ILMN_1755657	RASIP1	54922	black	3.91017
ILMN_1665100	PTGS1	5742	coral3	3.89795
ILMN_2089329	SPRY2	10253	coral3	3.89588
ILMN_1665058	TCHP	84260	firebrick4	3.89335
ILMN_2161577	CXCL6	6372	mediumpurple4	3.89309
ILMN_2119123	GRPR	2925	coral3	3.88946
ILMN_2334042	THYN1	29087	navajowhite2	3.8848
ILMN_2117538	DPPA3	359787	brown2	3.87849
ILMN_2132982	IGFBP5	3488	coral	3.87345
ILMN_1659464	FAM71F1	84691	mediumpurple4	3.87315
ILMN_1811851	PRRX1	5396	coral3	3.8723
ILMN_1762766	PTPRA	5786	coral3	3.86123
ILMN_1730620	ARRB1	408	black	3.84962
ILMN_2067852	SLC30A1	7779	antiquewhite2	3.84726
ILMN_1671092	SOX17	64321	magenta	3.8404
ILMN_2284181	UGP2	7360	darkolivegreen	3.83962
ILMN_1684316	MBNL2	10150	coral3	3.83477
ILMN_1710544	PCDH7	5099	coral1	3.83335
ILMN_1662358	MX1	4599	coral3	3.82346
ILMN_1748890	GPR176	11245	black	3.82014
ILMN_1689329	SCD	6319	firebrick4	3.81061
ILMN_1783843	MIIP	60672	firebrick4	3.80503
ILMN_1674399	ZNF143	7702	skyblue1	3.79487
ILMN_1651987	CCDC167	154467	black	3.7819
ILMN_1676842	BTAF1	9044	darkviolet	3.78137
ILMN_1754121	CSK	1445	mediumorchid	3.7807
ILMN_2388547	EPSTI1	94240	coral	3.77449
ILMN_1678290	HMG20A	10363	brown2	3.76902
ILMN_1676899	YEATS2	55689	mediumpurple4	3.75961
ILMN_1757129	TMEM88	92162	firebrick4	3.74475
ILMN_1669718	PSENEN	55851	coral3	3.74175
ILMN_1705231	SLCO2A1	6578	navajowhite2	3.73888
ILMN_2325168	ARRB1	408	black	3.73293
ILMN_1762561	PLA2G10	8399	black	3.73164
ILMN_1729216	CRYAB	1410	darkseagreen3	3.73039
ILMN_1802653	EBI3	10148	darkseagreen3	3.72481
ILMN_1783753	TXNDC12	51060	coral3	3.72262
ILMN_1663171	MATN3	4148	firebrick4	3.71786
ILMN_1798808	FOXH1	8928	firebrick4	3.71555
ILMN_1689908	ANKRD13A	88455	firebrick4	3.71312
ILMN_1799814	SNRNP40	9410	coral	3.70694
ILMN_2228732	CCNG2	901	lightcyan1	3.70691
ILMN_1728478	CXCL16	58191	firebrick4	3.70493
ILMN_2181892	BEX2	84707	antiquewhite2	3.70423
ILMN_1687947	HIST1H2BE	8344	coral3	3.69829
ILMN_1760174	MCCC1	56922	darkseagreen3	3.68699
ILMN_2072178	ECHDC3	79746	black	3.68675
ILMN_1670096	NRBP1	29959	coral1	3.68614
ILMN_1806510	VPS53	55275	coral3	3.67347
ILMN_1719660	SMPDL3B	27293	firebrick4	3.66971
ILMN_1737972	TSPYL5	85453	lightblue4	3.66889
ILMN_1661427	RFNG	5986	saddlebrown	3.66578
ILMN_1651832	EHD1	10938	coral	3.64559
ILMN_1757298	BTBD7	55727	firebrick4	3.64036
ILMN_1652677	FAM89A	375061	antiquewhite2	3.62519
ILMN_1653466	HES4	57801	darkseagreen3	3.62387
ILMN_1809478	SSBP1	6742	firebrick4	3.62034
ILMN_1667050	PRPS1	5631	lightblue4	3.6086
ILMN_1761941	FAM198B	51313	magenta	3.60824
ILMN_2192683	DHX37	57647	firebrick4	3.60772
ILMN_2313821	AIFM1	9131	lightblue4	3.60666
ILMN_1671058	CDX2	1045	antiquewhite2	3.60512
ILMN_1669362	IGFBP6	3489	magenta	3.60254
ILMN_2302654	LRP8	7804	black	3.59136
ILMN_1760256	RBM22	55696	antiquewhite2	3.5876
ILMN_1752843	GRM4	2914	brown2	3.57916
ILMN_1668969	MIXL1	83881	black	3.57515
ILMN_2386100	BUB3	9184	firebrick4	3.56292
ILMN_1696585	FERMT1	55612	firebrick4	3.56059
ILMN_1672004	TOB1	10140	orangered3	3.55901
ILMN_1777060	CTH	1491	firebrick4	3.55471
ILMN_1670306	SCGB3A2	117156	firebrick4	3.55046
ILMN_2333219	ACHE	43	black	3.548
ILMN_1780298	FAM86A	196483	firebrick4	3.54613
ILMN_1795561	CAMK1D	57118	firebrick4	3.53257
ILMN_1728605	TTC3	7267	firebrick4	3.53242
ILMN_2094952	NUAK2	81788	magenta	3.52705
ILMN_1744949	RHOBTB3	22836	navajowhite2	3.52438
ILMN_1654893	SCAMP2	10066	coral3	3.5242
ILMN_1741585	SFMBT1	51460	firebrick4	3.52171
ILMN_2355549	NA	NA	darkviolet	3.5216
ILMN_1765578	TIPARP	25976	magenta	3.52066
ILMN_1704164	ATP13A2	23400	coral3	3.51697
ILMN_1779147	ENC1	8507	magenta	3.51679
ILMN_1810275	SLC7A7	9056	brown2	3.51341
ILMN_2219466	APOBEC3B	9582	brown2	3.51193
ILMN_1740466	FAM46A	55603	magenta	3.51107
ILMN_1764380	GLTP	51228	black	3.51086
ILMN_2313782	ATG4A	115201	mediumorchid	3.51055
ILMN_2206344	NDST2	8509	skyblue1	3.50795
ILMN_1779228	CDH2	1000	firebrick4	3.50567
ILMN_1678095	SMPDL3B	27293	firebrick4	3.50276
ILMN_1725787	RFX1	5989	firebrick4	3.50195
ILMN_1732410	SLC16A9	220963	firebrick4	3.49235
ILMN_1809456	CNTFR	1271	black	3.49071
ILMN_2087646	HLX	3142	magenta	3.49003
ILMN_1732782	SCN2A	6326	coral1	3.48938
ILMN_1734205	RASSF1	11186	lightcyan1	3.48795
ILMN_1778333	MMP24	10893	darkviolet	3.48675
ILMN_1681590	LARP1	23367	firebrick4	3.48292
ILMN_1724207	IVD	3712	firebrick4	3.47957
ILMN_2084059	SLC12A4	6560	firebrick4	3.47711
ILMN_1770667	HECA	51696	honeydew1	3.4757
ILMN_2086095	ID2	3398	antiquewhite2	3.47226
ILMN_1700625	ATP5S	27109	firebrick4	3.47165
ILMN_1714945	ITPKC	80271	coral	3.47047
ILMN_1759175	DUSP10	11221	coral	3.46946
ILMN_1765409	STAM	8027	lightblue4	3.4663
ILMN_1735014	KLF6	1316	magenta	3.46414
ILMN_1702691	TNFAIP3	7128	magenta	3.46201
ILMN_1813938	CHCHD4	131474	brown2	3.45808
ILMN_1676759	DDX27	55661	firebrick4	3.45743
ILMN_1675695	PDS5B	23047	firebrick4	3.45675
ILMN_1783287	S100A14	57402	brown2	3.45533
ILMN_2360202	PPP2R2B	5521	firebrick4	3.44528
ILMN_1753524	HIST1H2AB	8335	coral3	3.44109
ILMN_2061310	ZNF280C	55609	black	3.43633
ILMN_1756360	RPL35A	6165	darkolivegreen	3.43468
ILMN_2166457	HPGD	3248	honeydew1	3.43433
ILMN_1671106	GJA4	2701	firebrick4	3.43403
ILMN_1716246	FRZB	2487	magenta	3.43402
ILMN_2313730	RHOC	389	magenta	3.43082
ILMN_2222992	ETF1	2107	navajowhite2	3.4297
ILMN_2357382	TERF1	7013	coral3	3.42948
ILMN_1758497	TTYH1	57348	firebrick4	3.42931
ILMN_1743067	ZNF701	55762	antiquewhite2	3.42858
ILMN_1703330	FEM1C	56929	firebrick4	3.42826
ILMN_2255256	MARVELD3	91862	firebrick4	3.4224
ILMN_1717706	PLK2	10769	magenta	3.42074
ILMN_2326712	BACE2	25825	black	3.42021
ILMN_2335319	KCNG3	170850	darkolivegreen	3.41945
ILMN_1737298	MAT2A	4144	coral3	3.41807
ILMN_1789418	NA	NA	darkviolet	3.41458
ILMN_1713189	KANSL2	54934	lightblue4	3.41329
ILMN_1685002	RCE1	9986	mediumorchid	3.4132
ILMN_1769876	TBC1D2	55357	black	3.41228
ILMN_2341229	CD34	947	brown2	3.40737
ILMN_1798971	FZD5	7855	darkseagreen3	3.40586
ILMN_1670439	FYTTD1	84248	firebrick4	3.40469
ILMN_2130525	TSPAN13	27075	darkseagreen3	3.39377
ILMN_2374159	HERPUD1	9709	orangered3	3.39361
ILMN_1791826	RAB25	57111	antiquewhite2	3.3907
ILMN_2050761	EIF4E	1977	lightblue4	3.3878
ILMN_2179283	S100A7L2	645922	brown2	3.38455
ILMN_1698732	PALLD	23022	darkseagreen3	3.38431
ILMN_1712936	PAXBP1	94104	antiquewhite2	3.38415
ILMN_2400407	CNTN1	1272	firebrick4	3.38412
ILMN_1746670	DYNAP	284254	magenta	3.38364
ILMN_2386008	MPZL1	9019	firebrick4	3.38268
ILMN_1751264	CCDC126	90693	coral	3.37619
ILMN_2283325	WLS	79971	firebrick4	3.37483
ILMN_2359742	CTSB	1508	firebrick4	3.37288
ILMN_1776998	DNAJA4	55466	black	3.37212
ILMN_1739541	NMI	9111	coral3	3.3716
ILMN_1697736	EXOSC2	23404	firebrick4	3.36844
ILMN_1675939	IFNGR1	3459	antiquewhite2	3.36597
ILMN_1781373	IFIH1	64135	coral3	3.36203
ILMN_1751127	ZFP42	132625	black	3.35642
ILMN_1672496	DNAJA1	3301	coral3	3.35594
ILMN_1798063	NLRP7	199713	brown2	3.35361
ILMN_1718831	TMEM57	55219	coral3	3.34613
ILMN_1654398	RGL1	23179	firebrick4	3.3446
ILMN_1686750	MGEA5	10724	orangered3	3.34412
ILMN_1810441	TRIM3	10612	coral3	3.34402
ILMN_2375786	LECT1	11061	firebrick4	3.34256
ILMN_1739001	TACSTD2	4070	darkseagreen3	3.3403
ILMN_1688543	APOA2	336	brown2	3.33863
ILMN_1727194	CALU	813	firebrick4	3.33399
ILMN_1771841	FOSL1	8061	lightcyan1	3.33394
ILMN_2080637	ZBTB44	29068	firebrick4	3.3231
ILMN_2389528	MTL5	9633	darkviolet	3.32189
ILMN_1723092	CRB3	92359	brown2	3.32135
ILMN_1781285	DUSP1	1843	magenta	3.32124
ILMN_2203544	OR2A9P	441295	saddlebrown	3.32114
ILMN_2371458	ACKR3	57007	magenta	3.32093
ILMN_2350574	MYADM	91663	antiquewhite2	3.31984
ILMN_1664878	NLRP2	55655	firebrick4	3.31923
ILMN_1656812	NMRK2	27231	firebrick4	3.3141
ILMN_1660973	GAD1	2571	black	3.31016
ILMN_2255579	RAB37	326624	navajowhite2	3.30969
ILMN_1748625	TCEAL4	79921	lightblue4	3.3088
ILMN_1674390	PRKAR1B	5575	darkolivegreen	3.30791
ILMN_1660938	TOE1	114034	darkolivegreen	3.30698
ILMN_1810725	FAM129A	116496	black	3.30598
ILMN_1733929	DNMT3B	1789	darkolivegreen	3.29654
ILMN_1784217	SOX15	6665	mediumorchid	3.29588
ILMN_1680193	PAXIP1	22976	antiquewhite2	3.29386
ILMN_2166865	ENY2	56943	coral3	3.29273
ILMN_2075757	LRIG3	121227	magenta	3.29202
ILMN_2060770	RAI1	10743	firebrick4	3.28867
ILMN_1803256	STOX2	56977	darkviolet	3.28849
ILMN_1744937	PTPRM	5797	firebrick4	3.28702
ILMN_1701424	LAMC2	3918	lightblue4	3.27732
ILMN_2352590	ZNF33A	7581	brown2	3.27563
ILMN_2174341	GPR83	10888	black	3.27562
ILMN_1778561	WEE1	7465	antiquewhite2	3.27448
ILMN_2086077	JUNB	3726	lightcyan1	3.27197
ILMN_1710284	HES1	3280	lightcyan1	3.27118
ILMN_1738099	CAMKMT	79823	coral1	3.27105
ILMN_1811373	FAM20B	9917	coral3	3.27098
ILMN_1682428	HENMT1	113802	darkolivegreen	3.27051
ILMN_1682775	EDN1	1906	brown2	3.27023
ILMN_1791280	HSPB8	26353	firebrick4	3.26681
ILMN_1695847	ZKSCAN5	23660	brown2	3.26097
ILMN_1711069	YPEL5	51646	firebrick4	3.26057
ILMN_2379644	CD74	972	darkviolet	3.25923
ILMN_2151739	CAT	847	mediumpurple4	3.25699
ILMN_1679796	TOMM20	9804	antiquewhite2	3.25472
ILMN_2396020	DUSP6	1848	magenta	3.25383
ILMN_2205405	HLA-DPB2	3116	firebrick4	3.25255
ILMN_1803941	TBC1D15	64786	black	3.25014
ILMN_1664006	AGL	178	antiquewhite2	3.24831
ILMN_1743396	ACOX3	8310	magenta	3.2481
ILMN_1765021	TOP3B	8940	firebrick4	3.24711
ILMN_1769433	IQGAP2	10788	black	3.2464
ILMN_1775380	SMOX	54498	magenta	3.2446
ILMN_1732722	TRNAU1AP	54952	darkviolet	3.24181
ILMN_2376723	CDKN2B	1030	brown2	3.24047
ILMN_2320888	CXCR4	7852	magenta	3.23966
ILMN_1671288	ODF2	4957	firebrick4	3.2395
ILMN_2181125	NAPB	63908	orangered3	3.2393
ILMN_1663113	TTLL12	23170	firebrick4	3.2362
ILMN_1745447	HIVEP2	3097	lightblue4	3.23395
ILMN_1803593	WNT3	7473	black	3.23392
ILMN_1709334	TM9SF1	10548	coral3	3.23252
ILMN_1711650	KCNE1L	23630	lightblue4	3.23205
ILMN_1746164	SCD5	79966	honeydew1	3.22939
ILMN_1800354	CST3	1471	firebrick4	3.22929
ILMN_1758658	FADD	8772	black	3.22844
ILMN_2237746	ING3	54556	lightblue4	3.22447
